# Supplementary material for: Dimethyl 3,3′-diphenyl-2,2′-[(S)-thio­phene-2,5-diylbis(carbonyl­aza­nedi­yl)]dipropano­ate tetra­hydro­furan monosolvate
Source: Acta Crystallogr Sect E Struct Rep Online. 2010 Sep 4;66(Pt 10):o2489. doi: 10.1107/S1600536810034410 (PMC2983431; doi:10.1107/S1600536810034410)
Supplement: Supplementary file 2 [file e-66-o2489-Isup2.hkl]

# 
# h,k,l, Fc-squared, Fo-squared, sigma(Fo-squared) and status flag 
# 
data_I
_shelx_title ' 100225e_lz in P212121 ' 
_shelx_refln_list_code          4 
_shelx_F_calc_maximum      200.86 
_exptl_crystal_F_000      1200.00 
_reflns_d_resolution_high  0.8306 
 
loop_ 
 _symmetry_equiv_pos_as_xyz 
 'x, y, z' 
 '-x+1/2, -y, z+1/2' 
 'x+1/2, -y+1/2, -z' 
 '-x, y+1/2, -z+1/2' 
 
_cell_length_a     8.3041 
_cell_length_b    12.1810 
_cell_length_c    29.6787 
_cell_angle_alpha  90.000 
_cell_angle_beta   90.000 
_cell_angle_gamma  90.000 
 
_shelx_F_squared_multiplier     1.000 
 
loop_ 
 _refln_index_h 
 _refln_index_k 
 _refln_index_l 
 _refln_F_squared_calc 
 _refln_F_squared_meas 
 _refln_F_squared_sigma 
 _refln_observed_status 
   2   0   0    21072.62    19304.85    260.44 o 
   4   0   0     1561.32     1482.75     28.99 o 
   6   0   0      337.72      297.99     23.69 o 
   8   0   0       51.04       43.09     12.32 o 
   1   1   0      165.28      166.80      4.86 o 
   2   1   0        1.99       -0.25      4.15 o 
   3   1   0      146.06      154.20      8.99 o 
   4   1   0     3008.83     3222.92     28.45 o 
   5   1   0      488.72      484.02     11.01 o 
   6   1   0       10.70        9.07      8.25 o 
   7   1   0       48.08       29.44     10.03 o 
   8   1   0        0.29       -2.95      7.81 o 
   9   1   0        5.92       -2.65     14.95 o 
   1   2   0     9324.01     8483.26     34.66 o 
   2   2   0      122.14      105.81      6.68 o 
   3   2   0       21.06       23.02      4.18 o 
   4   2   0      513.99      574.47      8.93 o 
   5   2   0     1027.39      965.88     12.88 o 
   6   2   0        2.11        4.52      7.35 o 
   7   2   0        0.66        5.66      8.40 o 
   8   2   0       16.53        2.96     14.21 o 
   9   2   0       23.71       13.99     11.60 o 
   1   3   0     3743.75     3743.24    114.50 o 
   2   3   0       92.31      113.67      5.37 o 
   3   3   0      365.99      426.98     10.83 o 
   4   3   0      190.62      157.53     12.80 o 
   5   3   0      982.63      933.40     11.14 o 
   6   3   0       66.01       69.94      7.55 o 
   7   3   0       77.42       68.04     14.34 o 
   8   3   0        8.12       -2.18     14.11 o 
   9   3   0       13.74       10.42     14.88 o 
   1   4   0       88.96       99.91      6.59 o 
   2   4   0       12.27        5.96      6.94 o 
   3   4   0     2319.46     2636.04     18.45 o 
   4   4   0      159.30      158.92      9.16 o 
   5   4   0      266.65      258.56     12.96 o 
   6   4   0       57.36       49.39     12.93 o 
   7   4   0        9.47        2.69     12.86 o 
   8   4   0       17.98       20.21     14.16 o 
   9   4   0        9.88       11.10     22.51 o 
   1   5   0     3893.83     3818.41     40.25 o 
   2   5   0       20.75       14.22      7.60 o 
   3   5   0       16.06       10.02      3.70 o 
   4   5   0        0.06        6.30      9.13 o 
   5   5   0      467.01      449.12     15.68 o 
   6   5   0       20.74        3.64     19.96 o 
   7   5   0        0.18       -7.49     21.66 o 
   8   5   0       12.28       15.38     23.78 o 
   9   5   0       24.53       22.46     22.66 o 
   0   6   0      305.93      285.06      8.63 o 
   1   6   0     1526.55     1454.05     23.00 o 
   2   6   0      233.04      231.42     14.53 o 
   3   6   0      331.84      336.50      8.96 o 
   4   6   0        2.88        8.36     16.64 o 
   5   6   0      655.11      705.98     30.46 o 
   6   6   0      272.37      229.02     26.04 o 
   7   6   0       43.47       56.02     23.22 o 
   8   6   0        0.01       -2.12     15.46 o 
   9   6   0        3.93       -6.15     15.64 o 
   1   7   0      858.29      852.61     15.19 o 
   2   7   0      953.12      904.25     22.81 o 
   3   7   0       21.44       31.06      7.57 o 
   4   7   0       67.58       68.52     13.66 o 
   5   7   0       30.54       29.63     14.64 o 
   6   7   0       56.22       52.87     15.39 o 
   7   7   0       42.17       47.32     15.34 o 
   8   7   0        7.18        1.79     15.42 o 
   0   8   0       22.04       11.50      5.89 o 
   1   8   0        3.51        8.32      9.59 o 
   2   8   0      129.00      105.09     15.16 o 
   3   8   0      102.59      102.78     13.57 o 
   4   8   0      601.54      586.65     20.67 o 
   5   8   0      230.51      205.10     17.14 o 
   6   8   0        7.72        5.38     14.57 o 
   7   8   0       17.87        6.97     15.44 o 
   8   8   0       50.45       42.34     17.02 o 
   1   9   0      223.13      212.04     17.13 o 
   2   9   0       31.57       46.62     12.19 o 
   3   9   0      134.39      112.09     14.41 o 
   4   9   0        0.25       -1.80     13.82 o 
   5   9   0        0.19       -6.60     14.53 o 
   6   9   0        9.17        2.85     15.40 o 
   7   9   0       58.30       60.08     16.88 o 
   0  10   0      476.74      457.82     31.54 o 
   1  10   0      500.55      506.59     13.65 o 
   2  10   0      142.05      145.76     18.84 o 
   3  10   0       77.54       80.42     14.53 o 
   4  10   0       79.50       60.06     14.81 o 
   5  10   0      602.61      645.00     23.89 o 
   6  10   0        2.71       -7.08     15.94 o 
   7  10   0       36.44       25.51     17.69 o 
   1  11   0      144.57      156.54     14.36 o 
   2  11   0       35.56       23.84     11.08 o 
   3  11   0       43.55       33.69     13.10 o 
   4  11   0       51.00       56.23     18.31 o 
   5  11   0        2.33       -5.22     15.34 o 
   6  11   0        2.75       -3.55     16.29 o 
   0  12   0     1039.00     1023.49     40.72 o 
   1  12   0       30.06       58.82     18.75 o 
   2  12   0        7.80        9.18     26.10 o 
   3  12   0      207.87      167.52     30.70 o 
   4  12   0       33.84       31.79     14.57 o 
   5  12   0        0.04       -3.63     14.85 o 
   1  13   0       30.12       43.85     19.07 o 
   2  13   0        0.23       19.62     28.68 o 
   3  13   0        3.97       -3.01     26.88 o 
   4  13   0        1.58        0.87     27.26 o 
   0  14   0      116.95      158.98     29.50 o 
   1  14   0        0.02       35.36     27.73 o 
   2  14   0       48.90       88.60     29.18 o 
   2   0   1     1094.54     1276.61     19.32 o 
   3   0   1     3098.47     2842.19     23.28 o 
   4   0   1     5757.07     5838.52     37.84 o 
   5   0   1      239.30      229.54     13.43 o 
   6   0   1      209.07      217.51     11.15 o 
   7   0   1      958.27      939.12     18.33 o 
   8   0   1        0.68       -5.16      8.24 o 
   9   0   1       17.66       17.95     15.64 o 
  -9   1   1        2.19       13.22     15.85 o 
  -8   1   1        6.03       11.51      9.53 o 
  -7   1   1      113.70      111.04     10.74 o 
  -6   1   1       31.61       23.94      8.78 o 
  -5   1   1       43.98       38.57      7.38 o 
  -4   1   1       21.28       21.63      6.40 o 
  -3   1   1      242.72      233.03      6.62 o 
  -2   1   1       45.15       62.76      4.90 o 
   1   1   1      720.20      625.15      8.55 o 
   2   1   1       45.29       55.12      9.45 o 
   3   1   1      242.62      243.16      9.97 o 
   4   1   1       21.78       23.46      9.80 o 
   5   1   1       43.73       37.43     10.83 o 
   6   1   1       31.15       17.40      8.32 o 
   7   1   1      113.73      106.70     10.41 o 
   8   1   1        5.99        2.34     10.31 o 
   9   1   1        2.15        3.42     15.56 o 
  -9   2   1       14.63       17.06     14.90 o 
  -8   2   1       28.36       35.87     14.97 o 
  -7   2   1      488.93      502.41     13.86 o 
  -6   2   1       85.90       80.43      8.56 o 
  -5   2   1      292.97      300.66      9.00 o 
  -4   2   1      116.18      141.26      6.54 o 
  -3   2   1      689.25      603.44      7.16 o 
  -2   2   1     4711.89     4483.11     13.30 o 
  -1   2   1     6700.28     6813.54     48.37 o 
   1   2   1     6783.94     6978.72     29.56 o 
   2   2   1     4758.53     4453.62     24.50 o 
   3   2   1      695.53      580.61      6.53 o 
   4   2   1      122.27      146.17      5.96 o 
   5   2   1      301.47      282.98      8.54 o 
   6   2   1       89.42       67.80      7.82 o 
   7   2   1      492.05      474.55     12.75 o 
   8   2   1       28.64       42.93     14.73 o 
   9   2   1       14.81       26.53     11.58 o 
  -9   3   1        6.64        9.47     14.52 o 
  -8   3   1       23.93       22.03     14.47 o 
  -7   3   1       86.06       76.10      8.93 o 
  -6   3   1       97.20       86.21      8.40 o 
  -5   3   1      158.48      155.79      7.32 o 
  -4   3   1      325.85      296.06      7.09 o 
  -3   3   1     3503.56     3301.43     25.73 o 
  -2   3   1     1447.37     1484.29      9.94 o 
  -1   3   1     2712.86     2748.16     32.44 o 
   0   3   1     6073.02     5896.24     30.86 o 
   1   3   1     2716.89     2755.36     24.73 o 
   2   3   1     1444.35     1473.94     20.91 o 
   3   3   1     3500.12     3382.27     18.06 o 
   4   3   1      324.49      322.39     11.95 o 
   5   3   1      157.99      141.72      5.93 o 
   6   3   1       96.69       76.10      7.07 o 
   7   3   1       85.92       86.74     14.76 o 
   8   3   1       23.98       33.34     14.06 o 
   9   3   1        6.67        9.87     11.64 o 
  -9   4   1        0.68       -7.20     14.42 o 
  -8   4   1       36.94       42.33     13.95 o 
  -7   4   1      143.77      152.19     14.98 o 
  -6   4   1      460.13      434.99     29.42 o 
  -5   4   1      426.36      444.94     29.09 o 
  -4   4   1      548.01      591.45     13.87 o 
  -3   4   1      607.48      641.85     14.67 o 
  -2   4   1     2678.86     2656.53     30.14 o 
  -1   4   1      254.27      203.55      7.03 o 
   0   4   1     5965.37     5567.83     72.54 o 
   1   4   1      252.30      217.86      9.30 o 
   2   4   1     2663.80     2664.09     16.72 o 
   3   4   1      595.06      589.76     21.68 o 
   4   4   1      553.54      619.77     24.01 o 
   5   4   1      429.49      452.03     10.86 o 
   6   4   1      462.82      476.35     18.00 o 
   7   4   1      147.37      159.93     15.43 o 
   8   4   1       36.21        9.99     23.22 o 
   9   4   1        0.57        3.55     23.95 o 
  -9   5   1        5.10        6.49     24.89 o 
  -8   5   1       43.88       37.44     11.33 o 
  -7   5   1      292.21      284.28     16.47 o 
  -6   5   1      132.14      132.84     12.89 o 
  -5   5   1       51.74       55.45     10.50 o 
  -4   5   1      646.12      621.69     11.06 o 
  -3   5   1      143.35      150.04      9.21 o 
  -2   5   1     1063.21     1032.99     15.59 o 
  -1   5   1      916.08      917.93     15.21 o 
   0   5   1      268.62      261.87      6.76 o 
   1   5   1      917.26      939.41     15.54 o 
   2   5   1     1061.47     1056.78     21.05 o 
   3   5   1      143.77      133.10      5.49 o 
   4   5   1      644.54      616.38     14.41 o 
   5   5   1       51.96       59.51     10.51 o 
   6   5   1      131.80      118.99     24.13 o 
   7   5   1      292.68      285.27     27.15 o 
   8   5   1       43.96       40.70     22.92 o 
   9   5   1        5.10       -2.87     23.06 o 
  -9   6   1       15.16       22.96     24.23 o 
  -8   6   1        5.50        1.78     14.92 o 
  -7   6   1      104.21       72.17     20.11 o 
  -6   6   1      616.18      610.35     21.41 o 
  -5   6   1      104.36       76.43     14.75 o 
  -4   6   1      585.96      510.06     41.91 o 
  -3   6   1      310.85      283.87      7.46 o 
  -2   6   1      398.00      375.49     12.39 o 
  -1   6   1       62.73       56.65      7.91 o 
   0   6   1      696.38      623.85     11.32 o 
   1   6   1       62.41       73.68     16.16 o 
   2   6   1      399.26      368.89     16.02 o 
   3   6   1      312.95      298.91      9.48 o 
   4   6   1      577.35      491.32     24.36 o 
   5   6   1      104.84       97.66     22.18 o 
   6   6   1      610.12      683.48     31.55 o 
   7   6   1      103.86       97.24     24.53 o 
   8   6   1        5.13        4.02     21.66 o 
   9   6   1       15.21        1.83     16.11 o 
  -8   7   1       15.12       25.73     19.17 o 
  -7   7   1        2.76        6.42     14.74 o 
  -6   7   1       61.82       65.31     15.26 o 
  -5   7   1      127.72      152.01     15.97 o 
  -4   7   1      300.17      316.98     16.42 o 
  -3   7   1       61.84       64.05     12.32 o 
  -2   7   1      445.11      420.10     13.54 o 
  -1   7   1      286.36      266.56     11.23 o 
   0   7   1        5.44        5.71      3.77 o 
   1   7   1      287.94      284.08     11.70 o 
   2   7   1      444.45      400.67     17.59 o 
   3   7   1       62.49       67.27      8.27 o 
   4   7   1      300.79      262.77     17.02 o 
   5   7   1      127.33      123.68     21.38 o 
   6   7   1       61.96       89.18     21.07 o 
   7   7   1        2.76        6.08     21.29 o 
   8   7   1       15.08       11.65     15.82 o 
  -8   8   1        8.65        7.62     16.04 o 
  -7   8   1       33.92       34.95     15.73 o 
  -6   8   1      216.74      217.55     17.81 o 
  -5   8   1       63.18       84.09     15.64 o 
  -4   8   1      680.54      708.00     21.58 o 
  -3   8   1      147.55      139.83     14.13 o 
  -2   8   1      880.95      900.09     18.23 o 
  -1   8   1       85.98       77.14      8.54 o 
   0   8   1      389.13      415.10      9.35 o 
   1   8   1       87.28       80.70     12.37 o 
   2   8   1      866.82      906.85     22.72 o 
   3   8   1      148.50      149.51     10.21 o 
   4   8   1      673.99      704.30     21.82 o 
   5   8   1       64.64       71.63     15.28 o 
   6   8   1      214.51      199.20     22.38 o 
   7   8   1       34.77       26.15     15.86 o 
   8   8   1        7.88        9.11     15.94 o 
  -7   9   1       29.94       39.98     16.89 o 
  -6   9   1       98.89      112.98     17.22 o 
  -5   9   1      120.30      133.10     16.51 o 
  -4   9   1      105.54       95.95     17.21 o 
  -3   9   1       58.48       20.85     13.58 o 
  -2   9   1       45.78       42.88     12.76 o 
  -1   9   1       98.08       91.15      9.25 o 
   0   9   1      418.84      409.53     17.87 o 
   1   9   1       98.48       91.03     11.45 o 
   2   9   1       45.42       43.18     11.74 o 
   3   9   1       58.88       36.87     13.60 o 
   4   9   1      105.41      104.61     15.04 o 
   5   9   1      119.55      108.79     15.92 o 
   6   9   1       98.83      121.31     17.47 o 
   7   9   1       30.21       34.95     16.79 o 
  -7  10   1       31.27       14.44     17.19 o 
  -6  10   1       68.87       45.97     16.97 o 
  -5  10   1       63.21       49.75     15.57 o 
  -4  10   1      144.20      123.60     16.24 o 
  -3  10   1       40.98       42.48     13.14 o 
  -2  10   1      364.57      369.56     20.67 o 
  -1  10   1      867.93      896.12     16.18 o 
   0  10   1      156.68      165.38     15.88 o 
   1  10   1      856.58      891.57     25.36 o 
   2  10   1      361.57      356.58     16.17 o 
   3  10   1       40.78       31.04     17.78 o 
   4  10   1      148.62      163.87     15.84 o 
   5  10   1       61.27       65.82     15.85 o 
   6  10   1       67.96       59.47     16.73 o 
   7  10   1       30.94       28.14     16.97 o 
  -6  11   1       23.26       14.19     16.37 o 
  -5  11   1      104.53      120.99     20.61 o 
  -4  11   1       35.06       44.37     14.37 o 
  -3  11   1       37.70       48.53     13.38 o 
  -2  11   1       26.19       29.83     10.85 o 
  -1  11   1       40.85       45.74     17.33 o 
   0  11   1        1.44        7.82     16.79 o 
   1  11   1       40.91       47.41     14.11 o 
   2  11   1       26.31       19.95     11.03 o 
   3  11   1       37.72       29.32     12.81 o 
   4  11   1       34.86       21.39     14.96 o 
   5  11   1      104.78      102.06     16.88 o 
   6  11   1       23.14       14.15     16.54 o 
  -5  12   1        4.48        2.38     15.57 o 
  -4  12   1       10.16       13.07     14.05 o 
  -3  12   1       15.95       12.51     28.44 o 
  -2  12   1       90.75      101.05     29.37 o 
  -1  12   1      149.04      173.98     42.03 o 
   0  12   1      412.66      452.85     28.58 o 
   1  12   1      153.00      144.36     25.22 o 
   2  12   1       89.87       75.13     27.89 o 
   3  12   1       18.70       17.91     26.45 o 
   4  12   1       10.14        7.43     14.56 o 
   5  12   1        3.63      -13.25     15.55 o 
  -4  13   1       13.05       -4.28     27.52 o 
  -3  13   1       20.97        2.89     26.89 o 
  -2  13   1       23.34       45.54     28.67 o 
  -1  13   1        3.10       20.13     19.20 o 
   0  13   1       98.58      125.89     19.84 o 
   1  13   1        3.08       16.44     28.39 o 
   2  13   1       23.57       22.51     28.47 o 
   3  13   1       21.00       34.21     27.17 o 
   4  13   1       12.90        3.40     27.83 o 
  -2  14   1       51.09       63.01     29.29 o 
  -1  14   1       71.88      102.06     20.77 o 
   0  14   1        2.16       42.32     19.54 o 
   1  14   1       74.07      132.06     30.75 o 
   2  14   1       50.45       46.32     30.79 o 
   2   0   2    14276.11    13479.99     54.68 o 
   3   0   2       34.93       17.38     11.98 o 
   4   0   2     1505.76     1500.98     21.11 o 
   5   0   2     1955.17     1975.06     19.99 o 
   6   0   2      188.92      172.58     11.18 o 
   7   0   2       98.60       81.16     11.45 o 
   8   0   2      206.31      212.57     10.30 o 
   9   0   2        2.69       -7.31     15.71 o 
  -9   1   2        5.57       -0.22     14.87 o 
  -8   1   2       60.31       58.00     10.23 o 
  -7   1   2      138.33      132.47     11.01 o 
  -6   1   2      342.61      341.25     11.68 o 
  -5   1   2      312.69      286.86      9.84 o 
  -4   1   2      948.07     1014.52     12.85 o 
  -3   1   2      329.55      328.22     12.05 o 
  -2   1   2     1040.89     1114.99     26.63 o 
   1   1   2      174.29      202.99      6.45 o 
   2   1   2     1040.74     1085.65     10.84 o 
   3   1   2      327.93      310.67     14.38 o 
   4   1   2      949.77     1019.59     17.84 o 
   5   1   2      313.35      293.28     14.15 o 
   6   1   2      342.20      311.15     16.36 o 
   7   1   2      137.57      123.77      9.14 o 
   8   1   2       60.21       47.89     10.95 o 
   9   1   2        5.49        5.31     11.17 o 
  -9   2   2        6.52       10.01     15.61 o 
  -8   2   2      104.39       95.37     15.69 o 
  -7   2   2      157.55      150.11     10.88 o 
  -6   2   2      356.11      402.09     11.61 o 
  -5   2   2     1404.07     1473.64     15.90 o 
  -4   2   2      470.56      519.05      9.76 o 
  -3   2   2      365.23      355.11      6.44 o 
  -2   2   2     1066.65     1046.78      9.23 o 
  -1   2   2     2253.92     2287.04     21.19 o 
   0   2   2    11733.10    10585.47     45.08 o 
   1   2   2     2278.49     2338.29     16.71 o 
   2   2   2     1045.96     1051.07      9.02 o 
   3   2   2      351.30      344.18     13.70 o 
   4   2   2      495.46      542.08     12.51 o 
   5   2   2     1384.57     1453.23     18.96 o 
   6   2   2      347.47      368.88     10.47 o 
   7   2   2      161.03      149.09      9.63 o 
   8   2   2      105.77       99.33     12.15 o 
   9   2   2        6.93        3.11     11.75 o 
  -9   3   2       28.68       46.10     16.06 o 
  -8   3   2       30.29       27.46     14.55 o 
  -7   3   2      104.41      103.66      9.53 o 
  -6   3   2      316.29      328.73     10.70 o 
  -5   3   2      395.53      412.68     14.74 o 
  -4   3   2       47.50       58.38      6.16 o 
  -3   3   2     1011.30     1059.86      8.81 o 
  -2   3   2     1620.20     1619.18     15.20 o 
  -1   3   2    10085.44     9868.67     52.05 o 
   0   3   2    10958.56    11440.42     54.75 o 
   1   3   2    10087.82     9797.06     44.56 o 
   2   3   2     1620.18     1629.03     12.20 o 
   3   3   2     1008.71     1056.57     16.93 o 
   4   3   2       46.61       64.92      9.15 o 
   5   3   2      394.53      373.05     22.55 o 
   6   3   2      316.69      315.23      8.54 o 
   7   3   2      103.95      102.61     15.16 o 
   8   3   2       30.40       31.87     13.75 o 
   9   3   2       28.63       30.30     15.18 o 
  -9   4   2       22.91       21.88     14.19 o 
  -8   4   2        0.17       -1.78     10.57 o 
  -7   4   2       95.22       99.01     14.85 o 
  -6   4   2        0.84        4.51      6.81 o 
  -5   4   2      535.35      517.67      9.33 o 
  -4   4   2      153.23      148.01     11.08 o 
  -3   4   2     1616.66     1538.38     11.69 o 
  -2   4   2     1017.70     1077.13     14.01 o 
  -1   4   2     2091.72     2181.18     18.27 o 
   0   4   2     1588.62     1744.14     62.81 o 
   2   4   2      992.86     1059.91     11.81 o 
   3   4   2     1601.80     1494.16     19.34 o 
   4   4   2      161.28      165.10      9.11 o 
   5   4   2      533.52      527.81     12.81 o 
   6   4   2        0.80        7.30     20.66 o 
   7   4   2       94.48       95.66     24.41 o 
   8   4   2        0.24        4.63     21.58 o 
   9   4   2       23.59       21.24     15.59 o 
  -9   5   2       10.88       18.09     13.81 o 
  -8   5   2       59.13       56.31     11.02 o 
  -7   5   2       50.91       50.86     10.59 o 
  -6   5   2       54.56       45.55     10.50 o 
  -5   5   2      244.83      238.39     10.68 o 
  -4   5   2      106.69      125.95      8.09 o 
  -3   5   2      404.20      434.83      8.87 o 
  -2   5   2      235.39      262.31      8.62 o 
  -1   5   2     1224.70     1197.81     12.68 o 
   0   5   2        5.77       17.60      5.03 o 
   1   5   2     1225.79     1102.96     24.56 o 
   2   5   2      235.21      257.60     13.14 o 
   3   5   2      403.48      437.72      8.61 o 
   4   5   2      108.45      114.08      4.62 o 
   5   5   2      244.03      233.65     11.62 o 
   6   5   2       55.06       46.90     21.52 o 
   7   5   2       50.92       55.51     21.77 o 
   8   5   2       59.69       38.50     24.98 o 
   9   5   2       10.87       10.58     24.49 o 
  -9   6   2        5.57        6.95     25.36 o 
  -8   6   2        1.19       -3.69     14.67 o 
  -7   6   2       64.34       53.05     15.46 o 
  -6   6   2       24.15       28.71      9.77 o 
  -5   6   2      994.12      981.81     23.41 o 
  -4   6   2      399.65      429.66     16.93 o 
  -3   6   2      565.36      514.08     29.87 o 
  -2   6   2      613.94      629.26     36.10 o 
  -1   6   2      510.41      504.49     11.92 o 
   0   6   2     1501.70     1635.44     14.40 o 
   1   6   2      529.22      566.05     22.76 o 
   3   6   2      556.74      547.20      9.92 o 
   4   6   2      401.49      378.20     21.98 o 
   5   6   2      987.55     1011.67     19.08 o 
   6   6   2       23.90       20.60     22.21 o 
   7   6   2       65.92       70.52     24.12 o 
   8   6   2        1.23       -1.00     24.06 o 
   9   6   2        5.50        4.57     25.81 o 
  -8   7   2        3.18        2.27     14.96 o 
  -7   7   2       32.84       42.54     15.25 o 
  -6   7   2       67.04       75.07     15.24 o 
  -5   7   2       20.80       24.50     14.69 o 
  -4   7   2       92.80       97.14     14.32 o 
  -3   7   2       19.44       17.59     11.61 o 
  -2   7   2      364.34      374.87     13.16 o 
  -1   7   2      170.01      192.09      9.67 o 
   0   7   2        9.59       -3.77     18.00 o 
   1   7   2      169.78      203.35     19.75 o 
   2   7   2      365.56      361.57     17.30 o 
   3   7   2       19.21       30.61      9.09 o 
   4   7   2       93.93       90.78      7.30 o 
   5   7   2       20.72       20.47     19.60 o 
   6   7   2       67.93       81.75     22.35 o 
   7   7   2       32.73       56.95     22.76 o 
   8   7   2        3.33        8.43     21.95 o 
  -8   8   2       17.98        6.82     16.89 o 
  -7   8   2      141.49      115.76     16.86 o 
  -6   8   2       25.50       22.82     15.49 o 
  -5   8   2      532.94      505.75     20.67 o 
  -4   8   2      110.50       72.50     15.97 o 
  -3   8   2       66.47       71.63     13.50 o 
  -2   8   2      369.44      369.13     25.62 o 
  -1   8   2      275.63      297.08     10.56 o 
   0   8   2      410.36      408.79     10.06 o 
   1   8   2      294.88      314.85     14.40 o 
   2   8   2      369.51      354.87     14.64 o 
   3   8   2       66.78       72.72      9.72 o 
   4   8   2      112.74       91.44     15.80 o 
   5   8   2      533.82      515.12     20.95 o 
   6   8   2       26.55       23.11     15.23 o 
   7   8   2      145.09      140.78     24.09 o 
   8   8   2       18.37       10.61     15.99 o 
  -7   9   2        9.42       10.43     16.01 o 
  -6   9   2      121.11      105.79     20.20 o 
  -5   9   2      119.39      122.11     16.35 o 
  -4   9   2      183.91      184.35     21.63 o 
  -3   9   2      203.51      201.70     28.55 o 
  -2   9   2       87.09      109.09     21.45 o 
  -1   9   2      228.41      230.35     10.71 o 
   0   9   2       84.20      104.73      7.87 o 
   1   9   2      228.24      242.19     20.74 o 
   2   9   2       88.24      100.27     12.35 o 
   3   9   2      202.87      204.71     15.77 o 
   4   9   2      182.49      170.11     16.23 o 
   5   9   2      118.78      122.77     20.44 o 
   6   9   2      120.28      122.67     17.52 o 
   7   9   2        9.45       17.64     16.54 o 
  -7  10   2       22.92       21.84     16.75 o 
  -6  10   2       19.77       19.52     16.17 o 
  -5  10   2       21.16       21.80     15.46 o 
  -4  10   2      102.98      103.43     15.34 o 
  -3  10   2      207.19      211.01     15.35 o 
  -2  10   2      236.16      229.93     17.21 o 
  -1  10   2      433.16      427.55     22.20 o 
   0  10   2     1022.01      941.78     24.71 o 
   1  10   2      432.17      410.25     24.49 o 
   2  10   2      243.92      263.01     14.99 o 
   3  10   2      207.71      202.52     15.35 o 
   4  10   2      100.47       88.43     15.39 o 
   5  10   2       21.58       20.87     15.27 o 
   6  10   2       21.43       29.45     15.91 o 
   7  10   2       23.45       20.65     17.24 o 
  -6  11   2        2.32        1.46     16.20 o 
  -5  11   2       20.58        6.25     15.29 o 
  -4  11   2       40.55       37.87     14.54 o 
  -3  11   2        1.05        4.05     12.66 o 
  -2  11   2        1.89        6.74      9.46 o 
  -1  11   2       23.44       44.46     17.75 o 
   0  11   2        4.09       30.42     22.17 o 
   1  11   2       22.99       16.03      8.96 o 
   2  11   2        1.96       -5.52     10.98 o 
   3  11   2        1.06       -7.04     13.15 o 
   4  11   2       40.41       36.82     16.62 o 
   5  11   2       20.63       18.15     15.18 o 
   6  11   2        2.38       -5.64     16.14 o 
  -5  12   2        0.78        3.82     15.06 o 
  -4  12   2       58.13       65.52     15.27 o 
  -3  12   2        1.70       -1.29     25.79 o 
  -2  12   2      308.15      306.86     32.36 o 
  -1  12   2      357.57      343.68     22.07 o 
   0  12   2       92.54      113.33     19.05 o 
   1  12   2      355.82      302.88     31.40 o 
   2  12   2      320.05      355.95     34.13 o 
   3  12   2        1.82      -12.85     12.85 o 
   4  12   2       55.35       43.65     14.89 o 
   5  12   2        0.72       -2.31     15.42 o 
  -4  13   2       21.05       50.85     28.18 o 
  -3  13   2        2.14        7.44     27.03 o 
  -2  13   2       23.83       40.27     27.20 o 
  -1  13   2       38.45       59.93     19.32 o 
   0  13   2       18.27       42.57     18.91 o 
   1  13   2       39.04       46.45     28.97 o 
   2  13   2       23.78       18.91     28.28 o 
   3  13   2        2.02       17.72     26.98 o 
   4  13   2       21.07       10.62     27.75 o 
  -2  14   2       60.06       82.81     28.14 o 
  -1  14   2       42.32      111.87     20.77 o 
   0  14   2      102.45      149.13     20.95 o 
   1  14   2       42.36       75.83     28.77 o 
   2  14   2       61.95       78.42     31.07 o 
   2   0   3    18399.04    17941.96    176.31 o 
   3   0   3     2873.45     2939.28     27.33 o 
   4   0   3      275.50      300.26     11.34 o 
   5   0   3     1802.37     1838.21     19.59 o 
   6   0   3      107.23      104.42     10.40 o 
   7   0   3       44.31       63.86     11.20 o 
   8   0   3        6.17        4.07     10.44 o 
   9   0   3       32.57       25.09     16.12 o 
  -9   1   3        3.30       -7.07     14.93 o 
  -8   1   3       25.43       29.37      9.93 o 
  -7   1   3       28.46       26.65     10.26 o 
  -6   1   3      588.40      590.38     13.82 o 
  -5   1   3       13.30       20.07      7.71 o 
  -4   1   3      493.52      523.95     10.52 o 
  -3   1   3      911.28      925.28     13.19 o 
  -2   1   3     5245.68     4859.22     26.69 o 
  -1   1   3      397.51      427.94      7.09 o 
   1   1   3      398.97      415.75      8.50 o 
   2   1   3     5264.07     4906.15     28.64 o 
   3   1   3      914.54      929.33     20.56 o 
   4   1   3      497.35      535.50     19.75 o 
   5   1   3       13.01       15.55     10.90 o 
   6   1   3      587.03      586.19     15.04 o 
   7   1   3       28.26       18.87     10.94 o 
   8   1   3       25.03       13.07     11.07 o 
   9   1   3        3.27       -1.23     11.58 o 
  -9   2   3        7.12        1.33     14.83 o 
  -8   2   3        1.48        0.00     14.56 o 
  -7   2   3      107.25      107.69     11.10 o 
  -6   2   3      229.03      241.68     11.09 o 
  -5   2   3      245.41      235.71      9.60 o 
  -4   2   3     1000.31     1063.95     13.05 o 
  -3   2   3     1327.70     1231.99     14.38 o 
  -2   2   3     3483.17     3641.42     18.89 o 
  -1   2   3    40272.18    38705.85    269.47 o 
   0   2   3    19399.09    18227.75    229.99 o 
   1   2   3    40346.43    38849.83    364.67 o 
   2   2   3     3521.58     3687.36     18.46 o 
   3   2   3     1297.75     1174.43     29.32 o 
   4   2   3     1018.96     1075.03     24.33 o 
   5   2   3      252.97      248.62     14.01 o 
   6   2   3      225.38      244.19      9.42 o 
   7   2   3      111.89      121.54      8.46 o 
   8   2   3        1.22        9.07     11.21 o 
   9   2   3        6.83        4.72     13.95 o 
  -9   3   3        0.03        0.16     14.59 o 
  -8   3   3       52.55       37.03     10.56 o 
  -7   3   3      145.31      148.84     10.37 o 
  -6   3   3      126.11      153.25      9.72 o 
  -5   3   3       32.59       31.52      7.52 o 
  -4   3   3     1005.84     1005.31     10.59 o 
  -3   3   3     1317.28     1293.07     10.06 o 
  -2   3   3     1308.37     1326.82     14.14 o 
  -1   3   3     2889.68     2712.16     16.25 o 
   0   3   3     3203.66     3297.61     37.50 o 
   1   3   3     2874.11     2706.71     18.69 o 
   2   3   3     1316.92     1348.83     13.74 o 
   3   3   3     1318.93     1310.96     10.91 o 
   4   3   3     1008.73      998.43     14.20 o 
   5   3   3       31.81       27.17      7.23 o 
   6   3   3      127.27      154.98     16.11 o 
   7   3   3      144.93      165.15     24.41 o 
   8   3   3       51.98       40.90     14.96 o 
   9   3   3        0.02      -12.03     14.58 o 
  -9   4   3       32.60       27.63     14.50 o 
  -8   4   3       25.95       24.04     10.37 o 
  -7   4   3      189.51      192.18     18.68 o 
  -6   4   3      148.98      159.10      8.12 o 
  -5   4   3      309.28      301.43      9.26 o 
  -4   4   3      920.17      977.89     11.62 o 
  -3   4   3       59.14       55.88      4.94 o 
  -2   4   3     1239.07     1200.82      9.14 o 
  -1   4   3       71.79       74.05      6.22 o 
   0   4   3      551.26      485.36      7.89 o 
   1   4   3       76.83       80.29      6.73 o 
   2   4   3     1238.73     1232.84     17.84 o 
   3   4   3       61.12       66.58      7.45 o 
   4   4   3      922.89      978.83     10.67 o 
   5   4   3      317.13      318.92     10.62 o 
   6   4   3      149.08      155.89     23.95 o 
   7   4   3      186.49      167.98     25.68 o 
   8   4   3       27.21       27.54     23.38 o 
   9   4   3       33.45       26.96     15.52 o 
  -9   5   3        1.40       -2.75     23.81 o 
  -8   5   3       45.05       53.24     10.99 o 
  -7   5   3       31.85       34.13     10.13 o 
  -6   5   3       20.07       16.22     10.16 o 
  -5   5   3        8.16        3.81      8.59 o 
  -4   5   3       25.23       22.33      5.58 o 
  -3   5   3       48.06       49.52      4.49 o 
  -2   5   3      115.37      113.96     11.43 o 
  -1   5   3      800.48      859.81     14.68 o 
   0   5   3     1579.80     1530.08     27.88 o 
   2   5   3      115.58      110.18     11.26 o 
   3   5   3       47.95       57.32      6.30 o 
   4   5   3       25.48       20.63      4.47 o 
   5   5   3        8.24        4.94      9.31 o 
   6   5   3       19.91       17.19     22.18 o 
   7   5   3       31.43       31.80     21.61 o 
   8   5   3       44.89       60.06     23.06 o 
   9   5   3        1.43        5.51     16.25 o 
  -9   6   3        2.12        8.36     24.71 o 
  -8   6   3       22.31       13.50     14.97 o 
  -7   6   3      102.84       97.61     11.03 o 
  -6   6   3       24.34       13.92      9.38 o 
  -5   6   3      108.65       95.28      9.31 o 
  -4   6   3      220.61      226.55      8.67 o 
  -3   6   3       86.40       79.32      6.35 o 
  -2   6   3       34.93       38.06      6.10 o 
  -1   6   3      351.41      346.90     10.58 o 
   0   6   3       15.52       26.63     13.83 o 
   3   6   3       86.58       89.90     11.40 o 
   4   6   3      217.46      201.30      7.13 o 
   5   6   3      109.52      101.72     10.50 o 
   6   6   3       27.08       11.06     20.15 o 
   7   6   3      102.25       87.98     24.24 o 
   8   6   3       22.02       16.03     22.31 o 
   9   6   3        2.13       -5.28     24.80 o 
  -8   7   3        2.50       -6.35     16.01 o 
  -7   7   3       30.63       20.77     14.69 o 
  -6   7   3       15.71       11.77     14.06 o 
  -5   7   3      255.07      245.44     17.71 o 
  -4   7   3      195.70      197.47     16.09 o 
  -3   7   3      108.31      109.24      4.66 o 
  -2   7   3      277.41      279.42     20.05 o 
  -1   7   3      258.33      238.16     10.23 o 
   0   7   3       31.30       29.21     17.24 o 
   3   7   3      110.67      119.60     13.44 o 
   4   7   3      195.65      183.62      9.24 o 
   5   7   3      257.13      238.91     23.24 o 
   6   7   3       15.67        0.84     20.61 o 
   7   7   3       31.19       13.05     22.55 o 
   8   7   3        2.53        0.70     24.61 o 
  -8   8   3        7.03       -7.74     16.18 o 
  -7   8   3       59.48       43.82     17.51 o 
  -6   8   3      247.27      244.65     18.41 o 
  -5   8   3        5.39       -5.88     19.41 o 
  -4   8   3      295.55      274.91     17.75 o 
  -3   8   3      226.39      210.10     15.05 o 
  -2   8   3      239.26      234.36     11.21 o 
  -1   8   3      696.33      667.08     16.44 o 
   0   8   3        1.47        7.04     28.68 o 
   1   8   3      689.12      664.24     28.39 o 
   2   8   3      236.41      211.67     23.54 o 
   3   8   3      226.89      235.88     11.40 o 
   4   8   3      292.25      291.87     23.21 o 
   5   8   3        5.06       -1.06     19.97 o 
   6   8   3      244.75      239.34     24.95 o 
   7   8   3       60.77       83.05     23.13 o 
   8   8   3        6.92        5.04     17.03 o 
  -7   9   3        3.49       -2.90     15.85 o 
  -6   9   3        7.96        0.65     15.94 o 
  -5   9   3        2.13       -5.69     14.69 o 
  -4   9   3       90.87       85.45     15.10 o 
  -3   9   3      323.96      316.50     21.57 o 
  -2   9   3      243.65      247.56     18.31 o 
  -1   9   3      257.69      248.10     18.95 o 
   0   9   3      912.65      900.42     24.17 o 
   1   9   3      258.89      245.33     12.61 o 
   2   9   3      244.10      230.06     14.33 o 
   3   9   3      323.94      321.94     46.00 o 
   4   9   3       90.88       75.05     15.36 o 
   5   9   3        2.13       -4.75     14.72 o 
   6   9   3        7.81       -4.31     16.42 o 
   7   9   3        3.43      -10.97     16.69 o 
  -7  10   3       15.89       16.49     17.13 o 
  -6  10   3       59.67       76.67     17.03 o 
  -5  10   3       79.50       65.96     16.02 o 
  -4  10   3       62.70       55.03     14.75 o 
  -3  10   3      553.91      543.86     19.58 o 
  -2  10   3        9.53       13.69     10.46 o 
  -1  10   3      457.40      474.08     22.30 o 
   0  10   3      394.74      372.20     11.11 o 
   1  10   3      458.27      447.75     15.28 o 
   2  10   3        7.85        4.25     16.82 o 
   3  10   3      554.38      573.42     32.23 o 
   4  10   3       64.20       66.85     14.66 o 
   5  10   3       75.27       68.12     15.78 o 
   6  10   3       60.69       60.75     16.92 o 
   7  10   3       15.60       13.06     17.20 o 
  -6  11   3       76.62       78.88     17.27 o 
  -5  11   3        1.65       -5.15     15.39 o 
  -4  11   3       88.97       88.89     15.90 o 
  -3  11   3      113.98      136.12     14.92 o 
  -2  11   3       29.15       40.83     17.18 o 
  -1  11   3      127.12      150.49     18.21 o 
   0  11   3      141.12      167.11     19.82 o 
   1  11   3      126.71      119.35     15.72 o 
   2  11   3       28.80       33.02     14.44 o 
   3  11   3      114.09      112.73     16.27 o 
   4  11   3       88.99       88.12     15.08 o 
   5  11   3        1.69       -0.49     14.84 o 
   6  11   3       76.99       77.78     17.45 o 
  -5  12   3       68.61       76.90     17.15 o 
  -4  12   3        4.82        5.06     14.07 o 
  -3  12   3       98.72      111.89     29.63 o 
  -2  12   3       22.54       43.87     17.80 o 
  -1  12   3      135.56      160.71     19.90 o 
   0  12   3      101.21       93.71     19.28 o 
   1  12   3      141.10      135.93     30.26 o 
   2  12   3       22.09       10.38     27.82 o 
   3  12   3      102.13      114.52     15.55 o 
   4  12   3        4.77       -9.06     14.46 o 
   5  12   3       67.93       68.92     16.59 o 
  -4  13   3        0.59       17.27     28.52 o 
  -3  13   3       16.63       14.81     28.45 o 
  -2  13   3        2.01       29.71     27.32 o 
  -1  13   3       30.19       56.73     18.72 o 
   0  13   3       45.13       73.23     19.07 o 
   1  13   3       30.26       31.55     28.06 o 
   2  13   3        1.84       -5.19     27.18 o 
   3  13   3       16.63       -8.50     27.91 o 
   4  13   3        0.69      -12.15     27.56 o 
  -2  14   3       28.81       54.61     28.88 o 
  -1  14   3      108.89      171.01     21.65 o 
   0  14   3       98.58      133.01     30.22 o 
   1  14   3      110.98      137.31     31.64 o 
   2  14   3       29.26       18.93     27.96 o 
   1   0   4     2981.09     2919.16     23.41 o 
   2   0   4    14273.50    14036.98    110.12 o 
   3   0   4     1315.44     1393.02     19.04 o 
   4   0   4      142.29      190.13     10.58 o 
   5   0   4      217.11      212.95     10.22 o 
   6   0   4      183.20      179.25     11.31 o 
   7   0   4        2.25        4.10     10.30 o 
   8   0   4      103.54      112.20     12.49 o 
   9   0   4        1.56       -5.96     14.90 o 
  -9   1   4        8.25        0.23     15.95 o 
  -8   1   4        4.38       10.44     10.12 o 
  -7   1   4       92.45      101.37     11.01 o 
  -6   1   4       54.65       51.49      9.72 o 
  -5   1   4      367.20      338.36     17.21 o 
  -4   1   4     1149.59     1191.21     17.03 o 
  -3   1   4      141.00      160.36      6.14 o 
  -2   1   4     1620.84     1548.69     11.39 o 
  -1   1   4     1373.71     1487.56     19.01 o 
   0   1   4      901.46     1015.47     13.19 o 
   1   1   4     1380.88     1471.42     11.75 o 
   2   1   4     1625.50     1587.10     33.22 o 
   3   1   4      137.45      139.34     12.76 o 
   4   1   4     1147.35     1218.23     18.63 o 
   5   1   4      363.33      345.59     11.54 o 
   6   1   4       55.00       54.34     10.29 o 
   7   1   4       93.62       95.07     11.76 o 
   8   1   4        4.33        4.56     10.83 o 
   9   1   4        8.17       10.98     13.69 o 
  -9   2   4        9.24        7.27     15.43 o 
  -8   2   4       25.61       26.19     14.68 o 
  -7   2   4      173.87      177.45     11.59 o 
  -6   2   4      238.69      246.55     11.45 o 
  -5   2   4      133.17      144.57      9.25 o 
  -4   2   4      782.09      760.03     11.29 o 
  -3   2   4      267.58      296.28      6.66 o 
  -2   2   4     5508.31     5563.67     22.42 o 
  -1   2   4    12701.65    12877.51    145.93 o 
   0   2   4     9602.90     9652.84     40.95 o 
   1   2   4    12735.26    13182.90     90.22 o 
   2   2   4     5501.64     5530.14     78.04 o 
   3   2   4      275.64      283.70      6.56 o 
   5   2   4      133.06      158.93     16.94 o 
   6   2   4      247.10      255.01     15.85 o 
   7   2   4      172.79      175.24      9.78 o 
   8   2   4       25.40       34.18     14.20 o 
   9   2   4        9.66        8.93     14.20 o 
  -9   3   4       16.86       12.85     15.17 o 
  -8   3   4       38.67       37.16     10.34 o 
  -7   3   4        3.07       -2.70      7.66 o 
  -6   3   4      147.27      144.67      8.55 o 
  -5   3   4      265.20      277.61      8.44 o 
  -4   3   4      195.96      196.50      7.04 o 
  -3   3   4      865.10      858.31     11.91 o 
  -2   3   4      515.02      533.80     21.05 o 
  -1   3   4     2072.25     2103.09     18.48 o 
   0   3   4     3878.90     4057.01     34.39 o 
   1   3   4     2053.34     2073.77     19.20 o 
   2   3   4      521.98      577.67     14.81 o 
   3   3   4      872.26      853.92     15.81 o 
   4   3   4      195.50      183.19      6.71 o 
   5   3   4      261.74      239.56     12.86 o 
   6   3   4      146.54      138.72      4.70 o 
   7   3   4        3.12       -0.38     20.43 o 
   8   3   4       38.60       37.35     15.15 o 
   9   3   4       16.86        6.45     14.97 o 
  -9   4   4       22.04       37.84     14.65 o 
  -8   4   4       54.07       55.43     10.77 o 
  -7   4   4      339.31      336.18     13.41 o 
  -6   4   4      400.80      385.03     10.03 o 
  -5   4   4      338.17      331.75     12.01 o 
  -4   4   4      736.10      751.81      8.89 o 
  -3   4   4     2008.47     1958.26     15.84 o 
  -2   4   4      110.05      108.45      4.44 o 
  -1   4   4     1246.72     1248.48     50.05 o 
   0   4   4      483.06      482.44     19.94 o 
   1   4   4     1285.54     1306.87     14.84 o 
   2   4   4      109.68      112.76      7.53 o 
   3   4   4     2008.53     1964.75     21.89 o 
   4   4   4      747.59      749.80      9.71 o 
   5   4   4      334.03      296.74     22.00 o 
   6   4   4      395.77      393.15     28.44 o 
   7   4   4      343.61      362.87     29.63 o 
   8   4   4       55.43       66.63     16.18 o 
   9   4   4       22.09       23.12     15.57 o 
  -9   5   4        7.90        9.41     24.86 o 
  -8   5   4       26.57       29.37     10.72 o 
  -7   5   4       80.75       75.88     10.36 o 
  -6   5   4       28.77       18.93      9.71 o 
  -5   5   4      323.00      309.07     13.79 o 
  -4   5   4      398.65      364.27      8.25 o 
  -3   5   4      141.70      146.48      5.41 o 
  -2   5   4      176.89      169.44      6.84 o 
  -1   5   4     2509.26     2525.89     31.74 o 
   0   5   4     3782.93     4063.65     25.29 o 
   1   5   4     2500.65     2545.12     26.81 o 
   2   5   4      182.36      191.46     13.22 o 
   3   5   4      143.17      158.03     10.48 o 
   4   5   4      394.15      372.31      8.31 o 
   5   5   4      321.87      303.27     11.67 o 
   6   5   4       29.31       30.58     20.66 o 
   7   5   4       80.17       72.67     23.79 o 
   8   5   4       26.81       31.31     24.15 o 
   9   5   4        7.95       15.37     16.40 o 
  -9   6   4       31.71       21.79     23.97 o 
  -8   6   4        6.55        3.86     20.15 o 
  -7   6   4      103.41      118.56     10.98 o 
  -6   6   4      211.37      205.21     11.28 o 
  -5   6   4      141.84      147.68      9.72 o 
  -4   6   4       52.17       45.50      5.62 o 
  -3   6   4     3622.79     3565.37     49.44 o 
  -2   6   4        6.52        8.20      8.77 o 
  -1   6   4     3400.47     3194.56     39.95 o 
   0   6   4       60.86       70.90     15.80 o 
   3   6   4     3586.89     3640.57     33.81 o 
   4   6   4       52.87       43.98      9.08 o 
   5   6   4      137.78      154.70     23.34 o 
   6   6   4      211.23      222.80     24.83 o 
   7   6   4      104.66      105.92     23.26 o 
   8   6   4        6.45       18.39     24.23 o 
   9   6   4       30.73       21.52     17.54 o 
  -8   7   4       27.74       33.67     16.07 o 
  -7   7   4        7.69        2.32     14.97 o 
  -6   7   4       16.35       16.31     15.11 o 
  -5   7   4      188.48      178.44     16.65 o 
  -4   7   4       24.57       27.34      7.27 o 
  -3   7   4       78.53       75.95      5.84 o 
  -2   7   4       12.75       19.15      9.36 o 
  -1   7   4     1157.10     1180.39     29.28 o 
   0   7   4     1127.69     1194.40     30.07 o 
   1   7   4     1156.86     1240.13     32.48 o 
   3   7   4       78.18       85.74     13.97 o 
   4   7   4       23.31       26.39      8.63 o 
   5   7   4      188.52      212.10     24.37 o 
   6   7   4       16.41       13.44     19.92 o 
   7   7   4        7.76        2.17     21.14 o 
   8   7   4       28.04       49.44     24.03 o 
  -8   8   4        8.74       -9.13     16.12 o 
  -7   8   4       54.91       31.78     16.09 o 
  -6   8   4      185.93      178.38     20.41 o 
  -5   8   4      203.90      196.95     18.58 o 
  -4   8   4      311.01      293.85     17.91 o 
  -3   8   4      544.10      503.51     13.65 o 
  -2   8   4       70.52       63.61      9.92 o 
  -1   8   4      396.94      413.67     17.96 o 
   0   8   4      349.15      357.59     36.31 o 
   1   8   4      394.80      411.10     26.07 o 
   2   8   4       67.45       53.54     21.75 o 
   3   8   4      545.08      523.59     20.62 o 
   4   8   4      305.32      286.30     23.65 o 
   5   8   4      198.95      228.34     23.80 o 
   6   8   4      187.51      185.47     24.27 o 
   7   8   4       54.25       48.20     23.55 o 
   8   8   4        8.90       11.80     24.34 o 
  -7   9   4        1.68       -4.65     16.18 o 
  -6   9   4        2.51        3.70     16.11 o 
  -5   9   4        5.80        2.06     15.06 o 
  -4   9   4      167.90      178.53     16.09 o 
  -3   9   4      230.72      230.56     10.03 o 
  -2   9   4      569.42      598.83     15.39 o 
  -1   9   4       54.61       64.85     17.26 o 
   0   9   4       13.67       29.53     26.79 o 
   1   9   4       53.51       39.37     21.82 o 
   2   9   4      564.80      553.48     30.44 o 
   3   9   4      229.60      241.02     28.89 o 
   4   9   4      167.14      169.49     16.40 o 
   5   9   4        5.55       -5.21     15.09 o 
   6   9   4        2.61       -9.06     15.95 o 
   7   9   4        1.69       -2.27     16.35 o 
  -7  10   4       43.08       24.71     16.90 o 
  -6  10   4       52.23       54.83     17.38 o 
  -5  10   4       98.63       94.30     16.51 o 
  -4  10   4       49.31       47.65     14.62 o 
  -3  10   4      327.65      336.32     16.89 o 
  -2  10   4      337.91      359.92     21.06 o 
  -1  10   4      370.25      336.21     31.38 o 
   0  10   4       13.89        8.37      9.58 o 
   1  10   4      361.13      342.67     14.47 o 
   2  10   4      345.28      355.25     16.29 o 
   3  10   4      325.80      329.18     17.29 o 
   4  10   4       52.08       64.43     15.13 o 
   5  10   4       96.71       89.17     16.30 o 
   6  10   4       51.95       50.04     17.19 o 
   7  10   4       43.38       39.30     21.60 o 
  -6  11   4        9.18        9.71     16.04 o 
  -5  11   4       51.25       64.93     15.98 o 
  -4  11   4       49.99       33.56     14.18 o 
  -3  11   4       51.62       56.34     26.40 o 
  -2  11   4       45.82       68.94     17.02 o 
  -1  11   4      259.06      277.27     19.91 o 
   0  11   4       27.46       39.33     17.65 o 
   1  11   4      260.05      266.65     27.64 o 
   2  11   4       45.64       42.78     12.33 o 
   3  11   4       51.93       56.46     13.27 o 
   4  11   4       50.27       57.48     14.78 o 
   5  11   4       50.87       53.69     15.94 o 
   6  11   4        9.37       -5.50     16.10 o 
  -5  12   4        7.77        9.56     14.95 o 
  -4  12   4        1.34       16.27     26.70 o 
  -3  12   4      126.41      131.37     29.91 o 
  -2  12   4      226.22      241.96     21.05 o 
  -1  12   4        9.11       25.34     17.75 o 
   0  12   4        9.33       26.16     20.96 o 
   1  12   4        9.09       -3.94     26.77 o 
   2  12   4      229.40      204.59     30.66 o 
   3  12   4      126.09      101.55     19.04 o 
   4  12   4        2.10       -6.83     14.51 o 
   5  12   4        8.04        8.65     15.66 o 
  -4  13   4        2.02       25.21     27.80 o 
  -3  13   4       12.91       32.46     29.65 o 
  -2  13   4        1.51       16.34     17.85 o 
  -1  13   4       49.07       62.62     18.58 o 
   0  13   4       80.49       93.69     26.19 o 
   1  13   4       49.29       15.73     26.15 o 
   2  13   4        1.54        6.91     26.82 o 
   3  13   4       12.31       -6.98     28.57 o 
   4  13   4        2.02       -1.83     29.85 o 
  -2  14   4       62.55      104.64     31.14 o 
  -1  14   4       20.08       40.77     19.61 o 
   0  14   4       62.52       63.79     27.40 o 
   1  14   4       20.87       32.08     27.68 o 
   2  14   4       64.65       38.67     29.47 o 
   1   0   5    23745.97    22022.51    263.49 o 
   2   0   5     1845.25     1772.53     29.49 o 
   3   0   5     9286.63     9194.73     26.51 o 
   4   0   5     1446.14     1595.04     12.55 o 
   5   0   5      680.87      717.75     36.81 o 
   6   0   5       48.05       44.81     10.23 o 
   7   0   5      190.78      204.69      8.55 o 
   8   0   5        5.79        4.88     10.92 o 
   9   0   5      173.94      183.53     26.81 o 
  -9   1   5        5.20        8.60     15.56 o 
  -8   1   5        0.81        0.89     10.42 o 
  -7   1   5       60.89       68.90      7.90 o 
  -6   1   5      480.69      488.28     12.40 o 
  -5   1   5        1.64        2.65      6.45 o 
  -4   1   5      495.60      498.04      9.27 o 
  -3   1   5      762.79      757.80     17.28 o 
  -2   1   5     7206.81     6728.89     25.59 o 
  -1   1   5    29161.79    28081.12    192.31 o 
   0   1   5     2566.27     2493.68     49.03 o 
   1   1   5    29168.78    27523.17    197.04 o 
   2   1   5     7232.35     6746.75     43.77 o 
   3   1   5      765.91      766.94     12.73 o 
   4   1   5      494.20      485.81     19.25 o 
   5   1   5        1.65       -2.16     10.39 o 
   6   1   5      482.33      487.97     14.49 o 
   7   1   5       60.79       56.05     11.39 o 
   8   1   5        0.88       -0.37     13.23 o 
   9   1   5        5.18        9.80     14.07 o 
  -9   2   5       44.62       50.97     15.97 o 
  -8   2   5       86.05       75.67     15.59 o 
  -7   2   5      218.96      218.33      9.71 o 
  -6   2   5      235.40      217.81      9.32 o 
  -5   2   5      286.44      288.23      8.64 o 
  -4   2   5     2793.11     2784.43     41.29 o 
  -3   2   5     1255.72     1233.59     11.00 o 
  -2   2   5     1999.06     1905.60     16.61 o 
  -1   2   5     1565.30     1508.12     18.36 o 
   0   2   5     2832.37     2706.23     24.40 o 
   1   2   5     1510.27     1437.60      9.68 o 
   2   2   5     2028.64     1913.81     14.00 o 
   3   2   5     1263.97     1215.70     18.22 o 
   5   2   5      296.69      263.00     20.07 o 
   6   2   5      235.63      218.80     22.64 o 
   7   2   5      213.61      207.14     16.98 o 
   8   2   5       87.93       73.60     15.28 o 
   9   2   5       44.80       59.61     15.41 o 
  -9   3   5        4.74        5.08     14.87 o 
  -8   3   5       43.49       43.01     14.88 o 
  -7   3   5      140.76      127.68      8.85 o 
  -6   3   5      156.80      132.67      8.70 o 
  -5   3   5       28.43       32.50      7.01 o 
  -4   3   5      166.05      165.31      8.42 o 
  -3   3   5      922.70      999.10     10.56 o 
  -2   3   5      138.85      162.49      4.38 o 
  -1   3   5     1117.43     1129.93     15.32 o 
   0   3   5      323.01      417.88     16.93 o 
   1   3   5     1123.67     1137.43     17.58 o 
   2   3   5      142.88      170.58      6.61 o 
   3   3   5      932.24     1055.48     18.06 o 
   4   3   5      166.31      172.10     10.01 o 
   5   3   5       28.34       21.29      2.93 o 
   6   3   5      155.10      115.83     10.31 o 
   7   3   5      138.85      110.92     15.62 o 
   8   3   5       42.83       41.08     14.82 o 
   9   3   5        4.74       -3.08     15.34 o 
  -9   4   5       12.04       10.42     14.59 o 
  -8   4   5       78.55       74.79     11.34 o 
  -7   4   5        0.06       -2.29     10.08 o 
  -6   4   5       68.78       63.16      8.34 o 
  -5   4   5      431.44      426.13      9.89 o 
  -4   4   5      413.27      416.40      8.72 o 
  -3   4   5      255.15      265.75      8.61 o 
  -2   4   5       28.10       16.63      4.50 o 
  -1   4   5     1814.70     1834.00     16.69 o 
   0   4   5      464.57      372.97     16.83 o 
   1   4   5     1843.11     1840.26     20.14 o 
   2   4   5       24.58       19.35      7.16 o 
   3   4   5      263.11      281.87     12.06 o 
   4   4   5      402.09      399.20     12.19 o 
   6   4   5       64.65       61.32     22.88 o 
   7   4   5        0.13        4.39     22.71 o 
   8   4   5       80.37       60.26     16.35 o 
   9   4   5       12.47       -1.46     15.67 o 
  -9   5   5       14.26        7.28     23.22 o 
  -8   5   5       19.84       17.48     10.92 o 
  -7   5   5      134.11      153.11     11.89 o 
  -6   5   5       50.29       39.80     10.00 o 
  -5   5   5       56.35       47.16      9.01 o 
  -4   5   5        0.75       -5.60      5.60 o 
  -3   5   5      495.01      471.77      7.68 o 
  -2   5   5      170.79      176.95      6.41 o 
  -1   5   5      912.58      951.05     21.37 o 
   0   5   5       83.69       98.44      7.35 o 
   1   5   5      902.57      935.19     17.69 o 
   2   5   5      169.56      179.67      9.28 o 
   3   5   5      504.25      489.08     14.80 o 
   4   5   5        0.76       11.26      7.95 o 
   6   5   5       50.52       56.64     22.81 o 
   7   5   5      132.26      144.38     25.73 o 
   8   5   5       19.75       22.98     15.59 o 
   9   5   5       14.14       11.75     16.42 o 
  -9   6   5       15.25       30.90     26.75 o 
  -8   6   5      127.36      143.63     16.36 o 
  -7   6   5        1.48        2.72     10.03 o 
  -6   6   5       66.16       69.67      9.97 o 
  -5   6   5       78.51       65.70      9.13 o 
  -4   6   5      136.42      140.86      6.54 o 
  -3   6   5       84.99       83.78      4.87 o 
  -2   6   5     1074.82     1076.76     12.31 o 
  -1   6   5     1327.83     1351.58     27.81 o 
   0   6   5      509.64      512.05      9.75 o 
   1   6   5     1331.55     1355.29     21.39 o 
   2   6   5     1088.74     1120.57     24.12 o 
   3   6   5       85.44       98.79     13.15 o 
   4   6   5      140.19      139.99     11.69 o 
   5   6   5       79.38       66.08     20.74 o 
   6   6   5       66.55       89.63     23.14 o 
   7   6   5        1.42        5.85     20.88 o 
   8   6   5      127.15      122.75     26.12 o 
   9   6   5       15.23       13.48     17.27 o 
  -8   7   5       16.07        6.99     15.32 o 
  -7   7   5       11.95        1.53     14.77 o 
  -6   7   5       59.72       56.57     14.71 o 
  -5   7   5      166.56      180.92      9.59 o 
  -4   7   5       17.23       24.53      4.65 o 
  -3   7   5       47.48       60.82      7.63 o 
  -2   7   5       10.96       11.34      6.44 o 
  -1   7   5     1075.64     1126.61     29.22 o 
   0   7   5       18.00       20.78     16.62 o 
   3   7   5       49.59       69.32     14.57 o 
   4   7   5       17.03       28.99     11.35 o 
   5   7   5      168.19      195.67     22.81 o 
   6   7   5       59.57       57.08     21.07 o 
   7   7   5       11.53        4.33     21.48 o 
   8   7   5       16.17       22.04     22.97 o 
  -8   8   5        7.50        5.02     16.89 o 
  -7   8   5       36.06       39.69     16.30 o 
  -6   8   5       65.83       62.73     16.02 o 
  -5   8   5      193.60      189.97     17.01 o 
  -4   8   5      284.82      233.07     17.27 o 
  -3   8   5       72.38       77.21      6.44 o 
  -2   8   5      120.80      147.25     15.89 o 
  -1   8   5        1.95       11.39     14.15 o 
   0   8   5      276.77      224.06     26.07 o 
   1   8   5        2.06      -11.81     20.18 o 
   3   8   5       71.71       80.88     16.53 o 
   4   8   5      280.54      242.81     22.81 o 
   5   8   5      192.30      192.04     23.74 o 
   6   8   5       69.07       73.28     22.38 o 
   7   8   5       37.20       42.53     23.13 o 
   8   8   5        7.20       -2.69     22.98 o 
  -7   9   5        6.28        1.68     16.39 o 
  -6   9   5       91.10       98.07     17.36 o 
  -5   9   5       88.06      100.60     16.37 o 
  -4   9   5       57.05       38.12     14.41 o 
  -3   9   5      242.98      271.43     11.18 o 
  -2   9   5      290.15      272.67     18.93 o 
  -1   9   5      290.71      298.36     19.19 o 
   0   9   5      170.43      173.93     44.76 o 
   1   9   5      285.62      292.79     26.18 o 
   2   9   5      286.42      247.00     26.21 o 
   3   9   5      239.38      221.36     27.54 o 
   4   9   5       57.76       48.65     18.51 o 
   5   9   5       89.85       96.48     21.62 o 
   6   9   5       91.70      113.38     23.89 o 
   7   9   5        6.43       15.20     22.41 o 
  -7  10   5       21.45       18.03     16.97 o 
  -6  10   5       87.62      118.28     18.18 o 
  -5  10   5       51.43       51.48     15.97 o 
  -4  10   5      357.02      370.75     18.92 o 
  -3  10   5      177.89      204.34     29.18 o 
  -2  10   5      295.29      347.35     20.56 o 
  -1  10   5      358.74      418.13     37.48 o 
   0  10   5      133.90      133.29     18.78 o 
   1  10   5      365.54      370.96     30.89 o 
   2  10   5      299.94      304.72     15.37 o 
   3  10   5      176.96      215.69     28.57 o 
   4  10   5      353.18      386.24     19.53 o 
   5  10   5       51.98       50.61     15.85 o 
   6  10   5       88.31       99.17     18.07 o 
   7  10   5       22.75       13.56     16.97 o 
  -6  11   5        2.79        1.83     16.31 o 
  -5  11   5       70.09       47.85     16.17 o 
  -4  11   5        1.68       12.66     25.84 o 
  -3  11   5       70.95       97.95     28.33 o 
  -2  11   5       30.73       37.08     16.84 o 
  -1  11   5      110.63      100.53     23.87 o 
   0  11   5       11.79        5.06     22.96 o 
   1  11   5      109.30       94.01     11.24 o 
   2  11   5       31.54       37.03     12.04 o 
   3  11   5       70.06       67.00     14.05 o 
   4  11   5        1.68        7.75     14.40 o 
   5  11   5       70.75       58.07     15.85 o 
   6  11   5        2.63       -0.41     16.12 o 
  -5  12   5       12.21       28.80     28.71 o 
  -4  12   5       11.36       11.22     27.88 o 
  -3  12   5      117.19      146.80     29.66 o 
  -2  12   5       28.08       59.58     18.07 o 
  -1  12   5      143.63      172.64     28.03 o 
   0  12   5      149.65      139.84     26.16 o 
   1  12   5      150.11      134.15     28.59 o 
   2  12   5       27.44        1.68     27.46 o 
   3  12   5      118.24      136.57     15.08 o 
   4  12   5       11.26        3.25     13.84 o 
   5  12   5       11.21       13.74     15.62 o 
  -4  13   5       25.48       57.09     30.70 o 
  -3  13   5        1.30       29.22     28.48 o 
  -2  13   5       11.00       29.92     18.56 o 
  -1  13   5        6.20       32.34     18.77 o 
   0  13   5        0.58       21.69     25.58 o 
   1  13   5        6.14       -5.91     26.03 o 
   2  13   5       11.06        8.05     25.92 o 
   3  13   5        1.29       -0.82     25.85 o 
   4  13   5       24.78       16.04     26.79 o 
  -2  14   5       13.86       56.21     19.47 o 
  -1  14   5       29.46       73.26     26.80 o 
   0  14   5       15.16       40.86     26.61 o 
   1  14   5       30.42       38.78     27.87 o 
   2  14   5       14.23        7.60     28.90 o 
   0   0   6     2682.81     2565.19     25.59 o 
   1   0   6        3.26        6.61     14.32 o 
   2   0   6     4614.19     5105.94     19.48 o 
   3   0   6     1585.36     1754.42     26.55 o 
   4   0   6     1343.18     1222.83     11.91 o 
   5   0   6      885.54      925.01     19.79 o 
   6   0   6       50.41       40.63      6.10 o 
   7   0   6      384.88      395.35     17.25 o 
   8   0   6        2.41        3.93     12.58 o 
   9   0   6        0.03       10.87     21.98 o 
  -9   1   6        1.62        8.06     22.10 o 
  -8   1   6       14.55       -2.69     10.71 o 
  -7   1   6       48.92       37.69      7.82 o 
  -6   1   6       11.82       13.37      6.94 o 
  -5   1   6      213.49      194.64      8.34 o 
  -4   1   6      245.20      273.47      8.14 o 
  -3   1   6     4494.87     4614.06     23.81 o 
  -2   1   6      135.67      137.78     13.00 o 
  -1   1   6     1847.64     1679.93     28.58 o 
   0   1   6     2830.54     2989.86     19.76 o 
   1   1   6     1828.85     1725.12     23.89 o 
   2   1   6      138.28      142.53      6.99 o 
   3   1   6     4520.47     4666.90     44.17 o 
   4   1   6      244.48      292.15     17.25 o 
   5   1   6      209.15      209.13     17.70 o 
   6   1   6       11.52        3.34      3.89 o 
   7   1   6       47.21       38.22     13.23 o 
   8   1   6       14.54       19.69     13.16 o 
   9   1   6        1.71        8.95     14.09 o 
  -9   2   6        4.04       -1.56     19.67 o 
  -8   2   6        9.16        7.07     14.24 o 
  -7   2   6      122.70      108.01      8.93 o 
  -6   2   6      411.08      409.81     10.67 o 
  -5   2   6      503.55      526.44     11.73 o 
  -4   2   6     1853.15     1866.09     36.33 o 
  -3   2   6      169.21      159.99      6.98 o 
  -2   2   6     5458.06     5134.16     47.69 o 
  -1   2   6      387.65      409.25     18.11 o 
   0   2   6     2194.30     2232.83     24.37 o 
   1   2   6      400.22      417.99      6.96 o 
   2   2   6     5477.37     5207.84     20.26 o 
   3   2   6      177.34      174.12      6.14 o 
   4   2   6     1875.02     1910.87     25.86 o 
   5   2   6      509.73      524.23     23.89 o 
   6   2   6      412.07      413.23     24.84 o 
   7   2   6      122.09      118.29     15.79 o 
   8   2   6        9.59        4.62     14.01 o 
   9   2   6        3.81        1.22     14.04 o 
  -9   3   6        2.90       12.02     15.27 o 
  -8   3   6       52.41       49.50     15.02 o 
  -7   3   6        0.46        3.51      8.10 o 
  -6   3   6       25.58       36.67      8.23 o 
  -5   3   6      114.00      137.88      8.12 o 
  -4   3   6      399.23      417.27     10.68 o 
  -3   3   6     2836.49     2872.95     24.00 o 
  -2   3   6      473.95      505.89      6.47 o 
  -1   3   6     4858.59     4924.09     32.02 o 
   0   3   6    19281.27    17668.27    186.68 o 
   1   3   6     4888.80     4907.60     29.43 o 
   2   3   6      468.59      511.27      6.56 o 
   3   3   6     2860.22     2883.74     29.84 o 
   4   3   6      394.31      385.15     31.69 o 
   5   3   6      110.77      118.06      6.57 o 
   6   3   6       24.46       22.90      4.89 o 
   7   3   6        0.34       -7.04     14.56 o 
   8   3   6       52.21       62.69     15.81 o 
   9   3   6        2.75        2.14     15.20 o 
  -9   4   6        9.38       11.97     14.45 o 
  -8   4   6       35.31       48.50     14.31 o 
  -7   4   6       54.19       56.14     10.42 o 
  -6   4   6      312.22      302.65     10.42 o 
  -5   4   6       41.30       33.64      7.63 o 
  -4   4   6      122.81      123.87      8.98 o 
  -3   4   6     1103.46     1067.91     13.87 o 
  -2   4   6     1681.33     1643.79     12.31 o 
  -1   4   6     1890.83     1964.79     20.87 o 
   0   4   6      558.48      533.24     12.46 o 
   1   4   6     1904.40     2006.93     15.70 o 
   2   4   6     1687.02     1656.45     18.11 o 
   3   4   6     1108.22     1009.90     19.59 o 
   4   4   6      125.30      133.60     10.21 o 
   6   4   6      319.38      312.50     26.56 o 
   7   4   6       53.54       49.88     15.39 o 
   8   4   6       35.83       45.51     15.81 o 
   9   4   6        8.87        6.95     16.06 o 
  -9   5   6        9.61       13.75     25.11 o 
  -8   5   6       77.38       67.71     11.37 o 
  -7   5   6       49.45       47.36     10.35 o 
  -6   5   6       43.43       45.38      7.90 o 
  -5   5   6       98.68       79.25      9.67 o 
  -4   5   6      367.16      409.83     11.63 o 
  -3   5   6      506.37      517.16      8.84 o 
  -2   5   6      661.23      657.17     10.65 o 
  -1   5   6      955.95      972.37     14.40 o 
   0   5   6      422.23      486.22     11.33 o 
   1   5   6      949.46      962.60     18.35 o 
   2   5   6      659.09      663.79     13.45 o 
   3   5   6      508.66      520.36     16.23 o 
   4   5   6      372.31      392.65     14.59 o 
   5   5   6       99.22       83.05     10.03 o 
   6   5   6       43.40       58.46     23.06 o 
   7   5   6       50.08       65.61     21.97 o 
   8   5   6       76.75       62.64     16.44 o 
   9   5   6        9.58       13.76     16.47 o 
  -8   6   6       54.77       35.78     15.43 o 
  -7   6   6      256.92      256.20     12.89 o 
  -6   6   6      120.61      111.40     10.53 o 
  -5   6   6      178.74      171.22     10.14 o 
  -4   6   6       87.97       89.98      6.36 o 
  -3   6   6      794.81      722.14      6.51 o 
  -2   6   6      287.26      294.93     12.18 o 
  -1   6   6      442.68      394.13      6.32 o 
   0   6   6      114.03      104.87      7.48 o 
   1   6   6      431.96      415.99     14.10 o 
   2   6   6      288.67      285.64     16.71 o 
   3   6   6      793.15      730.11     20.40 o 
   4   6   6       88.12       94.59     12.01 o 
   6   6   6      119.91      140.25     24.03 o 
   7   6   6      253.68      263.50     28.52 o 
   8   6   6       54.32       39.50     16.34 o 
  -8   7   6       37.75       39.73     16.58 o 
  -7   7   6        4.57       -3.92     14.85 o 
  -6   7   6       16.99       12.76     16.91 o 
  -5   7   6       50.30       44.28      8.29 o 
  -4   7   6       61.04       50.78      5.17 o 
  -3   7   6      121.87      118.03      7.52 o 
  -2   7   6      321.55      319.43     11.11 o 
  -1   7   6     1004.99     1106.26     28.54 o 
   0   7   6        0.36       -6.40     16.47 o 
   3   7   6      121.29      114.24     15.95 o 
   4   7   6       59.72       62.13     12.84 o 
   6   7   6       15.90        8.65     20.99 o 
   7   7   6        4.52       -0.77     22.05 o 
   8   7   6       37.27       42.96     22.89 o 
  -8   8   6       25.73       21.23     16.62 o 
  -7   8   6       61.27       69.89     17.11 o 
  -6   8   6        8.50        1.46     15.49 o 
  -5   8   6       10.59       12.43     15.04 o 
  -4   8   6        6.58        5.73     14.49 o 
  -3   8   6      387.42      372.10     15.03 o 
  -2   8   6      509.59      475.11     12.70 o 
  -1   8   6      379.49      411.47     20.63 o 
   0   8   6       92.42       86.74     19.74 o 
   1   8   6      364.58      381.74     26.56 o 
   5   8   6       10.39       21.15     19.20 o 
   6   8   6        8.68        0.54     21.39 o 
   7   8   6       59.50       93.09     25.16 o 
   8   8   6       26.10       44.72     23.99 o 
  -7   9   6       21.41       14.94     16.01 o 
  -6   9   6       34.59       32.06     15.87 o 
  -5   9   6      144.23      110.21     16.66 o 
  -4   9   6       53.05       52.85     14.51 o 
  -3   9   6       34.73       51.66     12.82 o 
  -2   9   6      433.84      455.04     16.76 o 
  -1   9   6      156.46      172.80     30.53 o 
   0   9   6      321.63      289.57     24.71 o 
   1   9   6      154.80      133.99     23.36 o 
   2   9   6      428.08      425.92     30.63 o 
   4   9   6       54.89       66.11     19.01 o 
   5   9   6      145.82      147.06     22.75 o 
   6   9   6       35.69       49.82     22.52 o 
   7   9   6       21.52       29.28     24.00 o 
  -7  10   6        8.22        7.39     24.94 o 
  -6  10   6        5.30       -5.46     15.96 o 
  -5  10   6       79.85       72.52     26.54 o 
  -4  10   6        3.40       -3.89     26.08 o 
  -3  10   6      228.66      237.82     18.06 o 
  -2  10   6      717.91      699.26     16.25 o 
  -1  10   6       58.09       87.18     39.62 o 
   0  10   6      143.08      136.89     26.46 o 
   1  10   6       61.69       61.18     23.85 o 
   2  10   6      715.55      695.72     35.80 o 
   3  10   6      226.79      177.44     26.19 o 
   4  10   6        4.04        7.17     14.39 o 
   5  10   6       79.34       59.67     16.24 o 
   6  10   6        5.73       -6.63     16.47 o 
   7  10   6        8.81       -0.30     17.41 o 
  -6  11   6       12.82        3.08     26.50 o 
  -5  11   6       41.39       55.36     27.00 o 
  -4  11   6      121.32      127.04     29.65 o 
  -3  11   6       65.47       92.82     29.57 o 
  -2  11   6      678.42      688.88     25.14 o 
  -1  11   6        0.50       21.61     17.14 o 
   0  11   6       24.72       14.07     23.87 o 
   1  11   6        0.77      -18.09     24.87 o 
   2  11   6      675.69      706.03     20.44 o 
   3  11   6       65.24       66.43     19.88 o 
   4  11   6      122.00      107.16     15.85 o 
   5  11   6       42.42       44.29     16.74 o 
   6  11   6       12.92        9.70     16.35 o 
  -5  12   6       12.66       33.82     27.32 o 
  -4  12   6       79.64      102.50     28.66 o 
  -3  12   6        4.65       29.14     28.20 o 
  -2  12   6       90.14      136.16     19.54 o 
  -1  12   6        5.57       22.45     17.77 o 
   0  12   6       43.58       45.34     23.86 o 
   1  12   6        5.65      -26.14     26.14 o 
   2  12   6       88.99       88.11     29.12 o 
   3  12   6        4.43        0.95     13.35 o 
   4  12   6       79.64      102.57     16.10 o 
   5  12   6       12.94       15.15     16.05 o 
  -4  13   6       16.35       33.25     29.66 o 
  -3  13   6       26.34       48.72     28.39 o 
  -2  13   6        6.64       31.85     18.58 o 
  -1  13   6        8.90       34.99     25.02 o 
   0  13   6       24.03       12.25     25.57 o 
   1  13   6        8.44       -1.69     25.26 o 
   2  13   6        6.61       15.63     27.52 o 
   3  13   6       27.67       39.57     27.38 o 
   4  13   6       16.25       11.11     27.95 o 
  -2  14   6       65.51      121.91     20.21 o 
  -1  14   6       52.74       55.21     26.30 o 
   0  14   6        1.11       18.94     25.52 o 
   1  14   6       52.59       61.28     27.60 o 
   2  14   6       66.64       53.98     28.69 o 
   1   0   7     2696.81     2656.78     53.65 o 
   2   0   7      128.51      130.82      8.55 o 
   3   0   7     6732.64     6780.22    104.23 o 
   4   0   7     1567.04     1559.25     66.99 o 
   5   0   7       20.89       29.96      6.00 o 
   6   0   7       17.43       12.26      6.14 o 
   7   0   7        0.51        9.11     13.26 o 
   8   0   7       27.16       39.50     13.48 o 
   9   0   7       49.73       43.80     22.33 o 
  -9   1   7        1.38        7.86     20.85 o 
  -8   1   7       33.94       32.20     13.83 o 
  -7   1   7      108.05      114.30      9.13 o 
  -6   1   7       79.20       62.25      9.31 o 
  -5   1   7      110.41      122.55      8.97 o 
  -4   1   7     2225.54     2205.62     18.70 o 
  -3   1   7     4890.13     4801.92     24.83 o 
  -2   1   7     3373.58     3056.59     32.18 o 
  -1   1   7     2442.05     2371.74     19.48 o 
   0   1   7     1977.18     1999.86     18.98 o 
   1   1   7     2451.19     2332.67     30.20 o 
   2   1   7     3417.31     3111.10     23.57 o 
   3   1   7     4893.99     4846.10     48.58 o 
   4   1   7     2235.27     2283.45     35.45 o 
   5   1   7      110.84      133.44     17.12 o 
   6   1   7       77.68       58.91     17.59 o 
   7   1   7      107.75      125.88     20.13 o 
   8   1   7       33.41       30.36     14.23 o 
   9   1   7        1.33       12.93     13.71 o 
  -9   2   7       67.59       56.67     21.10 o 
  -8   2   7       56.19       39.50     19.44 o 
  -7   2   7       41.76       38.23      8.30 o 
  -6   2   7      328.30      329.58     10.30 o 
  -5   2   7       40.47       33.27      8.34 o 
  -4   2   7      262.33      270.67     11.02 o 
  -3   2   7     1270.20     1266.20     13.10 o 
  -2   2   7     1131.42     1224.71     22.35 o 
  -1   2   7     2038.05     1983.33     17.59 o 
   0   2   7      818.71      801.87     19.49 o 
   1   2   7     2068.03     2030.25     14.15 o 
   2   2   7     1134.69     1222.68     16.69 o 
   3   2   7     1302.37     1255.44     11.99 o 
   4   2   7      267.64      265.52      7.91 o 
   5   2   7       40.53       31.09      9.20 o 
   6   2   7      334.33      355.63     24.00 o 
   7   2   7       42.38       37.31     14.66 o 
   8   2   7       56.37       52.40     15.05 o 
   9   2   7       67.60       63.95     15.48 o 
  -9   3   7       13.26       12.99     18.93 o 
  -8   3   7        7.39       12.91     17.66 o 
  -7   3   7       48.65       54.61      8.43 o 
  -6   3   7      178.80      183.57      9.53 o 
  -5   3   7      215.59      233.37     10.37 o 
  -4   3   7      655.17      655.22     14.93 o 
  -3   3   7      565.30      577.32     10.80 o 
  -2   3   7     1111.36     1188.16     11.71 o 
  -1   3   7     2755.80     2757.44     26.55 o 
   0   3   7    15279.55    14063.54     63.33 o 
   1   3   7     2747.01     2733.99     18.81 o 
   2   3   7     1129.48     1183.75     13.09 o 
   3   3   7      559.49      567.94      9.04 o 
   4   3   7      647.07      638.71      8.30 o 
   5   3   7      216.96      211.79     11.27 o 
   6   3   7      176.14      161.84      8.60 o 
   7   3   7       49.71       55.92     15.48 o 
   8   3   7        7.37        5.45     15.17 o 
   9   3   7       13.23       10.93     15.64 o 
  -9   4   7       31.41       35.93     19.02 o 
  -8   4   7      103.63      106.15     15.74 o 
  -7   4   7      200.54      199.79     12.22 o 
  -6   4   7      337.14      344.19     11.77 o 
  -5   4   7       49.43       65.77      8.15 o 
  -4   4   7     1707.23     1840.68     18.80 o 
  -3   4   7      996.25     1098.41     11.66 o 
  -2   4   7     2532.60     2370.27     14.96 o 
  -1   4   7     1261.33     1232.67     19.50 o 
   0   4   7      255.96      262.51     11.75 o 
   1   4   7     1254.15     1272.85     13.97 o 
   2   4   7     2522.14     2435.69     22.17 o 
   3   4   7     1009.37     1127.56     21.50 o 
   4   4   7     1685.70     1744.92     25.24 o 
   5   4   7       50.07       54.45     10.51 o 
   6   4   7      338.19      333.56     26.91 o 
   7   4   7      204.25      210.69     17.62 o 
   8   4   7      102.52       99.61     17.24 o 
   9   4   7       30.97       31.30     16.32 o 
  -8   5   7        0.20       -7.02     13.36 o 
  -7   5   7        4.32        0.49      9.56 o 
  -6   5   7       38.32       33.02      8.32 o 
  -5   5   7       32.54       32.70      9.30 o 
  -4   5   7       17.98       19.66     12.08 o 
  -3   5   7     1055.80     1011.30     36.56 o 
  -2   5   7      442.08      420.54      9.91 o 
  -1   5   7      647.68      644.78     16.45 o 
   0   5   7       77.80       94.93      6.81 o 
   1   5   7      665.03      698.53     16.83 o 
   2   5   7      437.55      442.44     18.03 o 
   3   5   7     1064.86     1066.12     21.99 o 
   4   5   7       17.39       13.00     11.10 o 
   5   5   7       31.99       25.40      9.73 o 
   7   5   7        4.48        2.83     15.47 o 
   8   5   7        0.22       -9.30     16.44 o 
   9   5   7       22.77       29.05     17.13 o 
  -8   6   7      108.36      116.56     25.14 o 
  -7   6   7       28.13       26.01     10.07 o 
  -6   6   7      261.27      270.38     12.18 o 
  -5   6   7        0.78        0.23      8.75 o 
  -4   6   7      619.90      649.86     12.51 o 
  -3   6   7      269.86      282.57      7.55 o 
  -2   6   7      484.99      440.67     15.18 o 
  -1   6   7      781.89      816.23     17.32 o 
   0   6   7     2407.07     2489.46     24.55 o 
   1   6   7      780.72      790.89     17.94 o 
   2   6   7      491.00      467.55     19.79 o 
   3   6   7      269.25      273.08     17.49 o 
   4   6   7      603.88      587.82     18.84 o 
   6   6   7      253.93      249.40     25.12 o 
   7   6   7       28.08       20.36     15.47 o 
   8   6   7      106.98      124.18     18.12 o 
  -8   7   7        7.16       18.10     21.80 o 
  -7   7   7        0.70       -7.30     15.55 o 
  -6   7   7       14.16       17.97     14.82 o 
  -5   7   7      215.03      210.28     10.17 o 
  -4   7   7        1.91       -0.47      5.14 o 
  -3   7   7        7.39        8.14      3.55 o 
  -2   7   7      128.02      127.63      8.74 o 
  -1   7   7      272.60      283.79      7.54 o 
   0   7   7      153.68      150.70      8.76 o 
   1   7   7      262.80      289.60     13.23 o 
   3   7   7        6.23        2.23     14.99 o 
   4   7   7        1.83        4.32     12.72 o 
   6   7   7       14.08       31.52     21.86 o 
   7   7   7        0.52        9.38     23.11 o 
   8   7   7        7.11        8.23     16.82 o 
  -8   8   7       62.04       68.05     23.54 o 
  -7   8   7       55.59       56.63     16.39 o 
  -6   8   7       46.24       50.06     15.92 o 
  -5   8   7      500.25      520.67     35.68 o 
  -4   8   7      289.82      277.00     28.62 o 
  -3   8   7       40.75       47.72      5.86 o 
  -2   8   7      315.85      303.78     19.17 o 
  -1   8   7      135.89      117.56     10.89 o 
   0   8   7       76.35       70.00     19.44 o 
   6   8   7       44.62       66.76     22.04 o 
   7   8   7       56.72       87.78     23.85 o 
   8   8   7       62.54       50.41     17.71 o 
  -7   9   7        5.80       15.26     23.03 o 
  -6   9   7       27.93       37.48     25.12 o 
  -5   9   7        0.43       -4.58     23.43 o 
  -4   9   7      363.60      351.42     30.62 o 
  -3   9   7       35.65       54.45      8.57 o 
  -2   9   7      219.27      203.00     11.77 o 
  -1   9   7      228.47      251.73     31.08 o 
   0   9   7      100.87       93.56     21.83 o 
   1   9   7      225.42      215.68     25.49 o 
   5   9   7        0.61        6.15     19.97 o 
   6   9   7       27.39       29.78     22.77 o 
   7   9   7        5.65       18.87     22.43 o 
  -7  10   7       26.70       36.79     25.57 o 
  -6  10   7        1.46       -5.92     25.70 o 
  -5  10   7        1.73        5.63     25.07 o 
  -4  10   7      167.68      215.16     29.75 o 
  -3  10   7       14.13       29.02     15.79 o 
  -2  10   7      181.09      188.07     12.03 o 
  -1  10   7      592.56      639.40     23.95 o 
   0  10   7       24.56       -4.50     23.78 o 
   1  10   7      592.28      579.34     33.16 o 
   2  10   7      180.02      158.17     25.79 o 
   3  10   7       12.36        1.13     23.16 o 
   4  10   7      167.08      177.17     21.29 o 
   5  10   7        1.89       -2.89     19.06 o 
   6  10   7        1.73       -0.47     21.86 o 
   7  10   7       27.91       18.24     22.69 o 
  -6  11   7        2.76        0.59     25.62 o 
  -5  11   7       16.85       22.02     26.95 o 
  -4  11   7      219.68      250.91     32.42 o 
  -3  11   7      108.52      129.12     17.71 o 
  -2  11   7      122.12      143.25     12.10 o 
  -1  11   7       38.59       17.32     22.94 o 
   0  11   7      100.64       66.15     23.36 o 
   1  11   7       38.00       32.59     22.89 o 
   2  11   7      117.92      127.42     24.38 o 
   3  11   7      107.29      113.14     15.01 o 
   4  11   7      219.49      210.46     17.73 o 
   5  11   7       17.06        6.15     15.92 o 
   6  11   7        3.01        1.94     16.58 o 
  -5  12   7       64.54       92.31     30.54 o 
  -4  12   7       33.56       79.84     30.25 o 
  -3  12   7      111.15      138.00     29.53 o 
  -2  12   7       50.89       60.93     18.05 o 
  -1  12   7       53.95       51.64     23.83 o 
   0  12   7        1.20       -5.30     23.10 o 
   1  12   7       51.34       40.57     26.18 o 
   2  12   7       50.88       34.06     26.69 o 
   3  12   7      113.81      116.01     15.78 o 
   4  12   7       32.91       32.77     14.76 o 
   5  12   7       65.54       67.20     16.78 o 
  -4  13   7       29.42       52.09     28.74 o 
  -3  13   7       15.35       63.95     29.78 o 
  -2  13   7        9.75       42.76     18.35 o 
  -1  13   7       28.65       32.44     24.78 o 
   0  13   7        2.96       -8.74     23.76 o 
   1  13   7       28.61       20.04     26.58 o 
   2  13   7       10.73        1.33     25.42 o 
   3  13   7       15.32        2.96     28.32 o 
   4  13   7       29.50       18.19     25.71 o 
  -2  14   7        8.68       37.03     24.86 o 
  -1  14   7       27.15       64.28     26.28 o 
   0  14   7       77.72      103.34     27.11 o 
   1  14   7       27.12       38.50     27.27 o 
   2  14   7        8.28      -11.11     28.14 o 
   0   0   8     1797.07     1546.43     26.71 o 
   1   0   8      463.23      446.62     12.80 o 
   2   0   8      794.32      846.11     24.90 o 
   3   0   8      789.64      768.34     15.07 o 
   4   0   8      632.55      621.20     21.37 o 
   5   0   8       39.85       53.14     15.37 o 
   6   0   8        9.13       16.21      5.19 o 
   7   0   8        0.12       10.38     13.01 o 
   8   0   8        3.12       11.82     13.73 o 
   9   0   8       17.92       10.09     22.31 o 
  -9   1   8        6.09       -1.47     20.42 o 
  -8   1   8       31.97       26.19     16.99 o 
  -7   1   8      532.20      524.33     19.41 o 
  -6   1   8       11.22       13.92      9.58 o 
  -5   1   8      862.16      859.38     23.12 o 
  -4   1   8     1224.27     1219.91     14.62 o 
  -3   1   8     4581.47     4675.66     44.17 o 
  -2   1   8      447.92      458.86     18.16 o 
  -1   1   8     1297.22     1418.27     17.27 o 
   0   1   8     8122.87     8373.58     35.72 o 
   1   1   8     1323.53     1396.82     25.05 o 
   2   1   8      443.39      445.99     12.88 o 
   3   1   8     4568.29     4735.39     23.81 o 
   4   1   8     1224.56     1260.66     28.65 o 
   5   1   8      858.36      872.65     27.37 o 
   6   1   8       11.63       12.55     17.17 o 
   7   1   8      529.60      539.05     20.02 o 
   8   1   8       31.80       37.37     14.33 o 
   9   1   8        6.11       19.23     14.43 o 
  -9   2   8       18.18       27.32     20.47 o 
  -8   2   8      137.66      145.88     22.02 o 
  -7   2   8       84.37       93.64      9.43 o 
  -6   2   8      260.49      265.79     12.56 o 
  -5   2   8       93.17       91.17     10.08 o 
  -4   2   8     1451.21     1410.48     24.42 o 
  -3   2   8     1332.04     1204.12     19.49 o 
  -2   2   8      911.71      854.92     13.86 o 
  -1   2   8      779.34      768.73     25.04 o 
   0   2   8     5223.86     5323.84     40.89 o 
   1   2   8      762.59      754.41     21.36 o 
   2   2   8      926.50      884.57      9.30 o 
   3   2   8     1337.83     1252.18     13.29 o 
   4   2   8     1458.93     1423.24     14.23 o 
   5   2   8       94.46      103.84     10.29 o 
   6   2   8      252.19      245.14     12.83 o 
   7   2   8       83.92       95.87     15.30 o 
   8   2   8      135.85      132.78     16.25 o 
   9   2   8       17.70       27.87     15.32 o 
  -9   3   8       11.57       11.95     19.02 o 
  -8   3   8       77.31       84.28     20.04 o 
  -7   3   8       80.50       88.57      9.59 o 
  -6   3   8      120.32      136.33     10.24 o 
  -5   3   8      125.34      129.75     14.08 o 
  -4   3   8      170.58      163.15     10.91 o 
  -3   3   8      498.99      523.41     20.83 o 
  -2   3   8      649.76      666.63     12.03 o 
  -1   3   8     1045.29     1099.34     19.55 o 
   0   3   8     4649.07     4788.78     39.52 o 
   1   3   8     1041.62     1099.47     10.74 o 
   2   3   8      637.23      653.90      9.01 o 
   3   3   8      510.76      519.67      8.82 o 
   4   3   8      174.87      169.64      6.38 o 
   5   3   8      125.27      120.59      7.72 o 
   6   3   8      118.02      115.57     22.24 o 
   7   3   8       78.52       69.47     14.98 o 
   8   3   8       76.37      102.67     16.34 o 
   9   3   8       12.00       14.89     15.71 o 
  -9   4   8        4.46        8.59     18.25 o 
  -8   4   8       62.48       57.64     18.57 o 
  -7   4   8        6.09        3.28     11.11 o 
  -6   4   8       96.00       93.54     10.16 o 
  -5   4   8      380.42      412.91     14.81 o 
  -4   4   8       10.73        5.63     10.25 o 
  -3   4   8     1322.91     1431.56     10.89 o 
  -2   4   8     1095.80     1149.69     14.79 o 
  -1   4   8     2358.27     2379.65     27.00 o 
   0   4   8       88.44      118.82     12.74 o 
   1   4   8     2358.36     2373.13     23.49 o 
   2   4   8     1115.20     1146.49     18.23 o 
   3   4   8     1347.63     1454.02     12.86 o 
   4   4   8       12.44        4.50     14.57 o 
   5   4   8      387.54      398.22     15.36 o 
   6   4   8       97.43       92.07     22.57 o 
   7   4   8        6.87        7.51     15.13 o 
   8   4   8       61.35       77.30     17.31 o 
   9   4   8        4.24        9.76     15.82 o 
  -8   5   8       31.56       36.11     16.66 o 
  -7   5   8       26.22       24.39     11.53 o 
  -6   5   8      116.50      113.31     10.22 o 
  -5   5   8      361.05      338.76     11.33 o 
  -4   5   8      159.55      169.02     19.70 o 
  -3   5   8      236.31      263.70      7.28 o 
  -2   5   8      616.13      612.47     10.46 o 
  -1   5   8      459.93      458.92     15.57 o 
   0   5   8        0.23        3.69     12.50 o 
   1   5   8      464.85      492.23     12.37 o 
   2   5   8      617.55      614.97     20.73 o 
   3   5   8      235.22      266.19     15.21 o 
   4   5   8      166.44      146.51     14.28 o 
   5   5   8      360.35      335.14     13.31 o 
   6   5   8      113.77       77.93     22.91 o 
   7   5   8       26.32       26.77     15.38 o 
   8   5   8       30.97       22.86     16.37 o 
   9   5   8        1.60       -7.35     17.22 o 
  -7   6   8       36.61       36.89     11.48 o 
  -6   6   8      652.61      569.70     16.89 o 
  -5   6   8       37.72       31.64     10.08 o 
  -4   6   8       30.67       45.86     21.10 o 
  -3   6   8      467.89      467.84      9.19 o 
  -2   6   8      521.42      561.67     10.94 o 
  -1   6   8      561.62      588.10     17.87 o 
   0   6   8     1292.43     1340.43     21.47 o 
   1   6   8      569.54      586.30     16.46 o 
   3   6   8      488.42      460.80     20.59 o 
   4   6   8       30.61       30.46     13.02 o 
   6   6   8      653.01      610.14     33.36 o 
   7   6   8       34.19       41.45     24.46 o 
   8   6   8        6.77        1.82     16.66 o 
  -8   7   8       45.76       50.90     22.12 o 
  -7   7   8       40.36       21.87     20.25 o 
  -6   7   8       12.69        2.67     20.29 o 
  -5   7   8        5.64        8.15      8.69 o 
  -4   7   8       81.91       71.38     22.59 o 
  -3   7   8       70.48       77.78      8.00 o 
  -2   7   8      525.43      543.30     12.13 o 
  -1   7   8      538.68      558.64      8.65 o 
   0   7   8       49.31       44.47      6.53 o 
   1   7   8      536.00      556.23     16.36 o 
   7   7   8       40.10       36.14     16.46 o 
   8   7   8       44.65       44.54     17.11 o 
  -8   8   8       24.51       31.64     23.02 o 
  -7   8   8        5.62        9.42     21.75 o 
  -6   8   8       14.90       12.06     22.62 o 
  -5   8   8       50.92       55.63     23.96 o 
  -4   8   8        4.17        9.76     23.52 o 
  -3   8   8      118.48      123.84     13.41 o 
  -2   8   8      146.37      153.61     20.67 o 
  -1   8   8      749.92      726.15     17.87 o 
   0   8   8       19.70       26.78      6.96 o 
   6   8   8       15.31       27.64     20.59 o 
   7   8   8        5.27       10.46     16.11 o 
   8   8   8       25.00       46.13     18.44 o 
  -7   9   8        0.13        0.05     23.73 o 
  -6   9   8       33.17       39.10     25.25 o 
  -5   9   8       58.91       88.74     26.23 o 
  -4   9   8       44.09       56.86     24.82 o 
  -3   9   8      490.32      546.79     13.03 o 
  -2   9   8      280.79      313.10     18.55 o 
  -1   9   8       76.41       63.85     12.61 o 
   0   9   8      402.77      385.10     26.76 o 
   1   9   8       79.41       57.05     24.39 o 
   6   9   8       34.42       12.57     21.43 o 
   7   9   8        0.16        3.57     22.49 o 
  -6  10   8       39.81       70.66     25.75 o 
  -5  10   8       19.91       16.31     25.77 o 
  -4  10   8       86.12      120.63     27.51 o 
  -3  10   8      133.13      161.23     16.60 o 
  -2  10   8       25.09       34.22     13.86 o 
  -1  10   8       70.91       70.07     16.89 o 
   0  10   8      461.30      476.17     29.89 o 
   1  10   8       74.01       53.13     22.83 o 
   2  10   8       24.18        5.07     23.11 o 
   5  10   8       20.39        6.37     19.82 o 
   6  10   8       41.18       54.53     22.70 o 
  -6  11   8        0.24        7.50     27.15 o 
  -5  11   8       23.44       33.00     25.96 o 
  -4  11   8       13.41       49.14     27.60 o 
  -3  11   8      253.36      284.80     32.42 o 
  -2  11   8      133.71      141.37     12.05 o 
  -1  11   8      120.46      103.33     14.17 o 
   0  11   8      202.99      207.57     26.09 o 
   1  11   8      117.22       96.67     23.08 o 
   2  11   8      133.36      109.48     24.66 o 
   3  11   8      253.34      208.98     28.04 o 
   4  11   8       13.02        9.38     14.89 o 
   5  11   8       24.57       38.37     15.92 o 
   6  11   8        0.21       -6.61     16.31 o 
  -5  12   8       11.26       49.49     27.60 o 
  -4  12   8       90.16      116.57     29.10 o 
  -3  12   8       17.23       48.19     17.59 o 
  -2  12   8      236.81      287.30     21.15 o 
  -1  12   8       32.27       24.46     13.86 o 
   0  12   8      157.82      152.68     26.72 o 
   1  12   8       32.93       -1.31     25.08 o 
   2  12   8      236.70      235.16     28.83 o 
   3  12   8       16.95       17.71     14.14 o 
   4  12   8       91.63       99.17     16.19 o 
   5  12   8       10.93        4.97     16.08 o 
  -4  13   8       26.75       68.71     29.30 o 
  -3  13   8       32.34      112.92     30.87 o 
  -2  13   8       28.81       43.02     23.56 o 
  -1  13   8       13.73       21.65     24.20 o 
   0  13   8        2.76       -4.68     14.66 o 
   1  13   8       12.38       -4.10     24.82 o 
   2  13   8       28.97        6.33     26.86 o 
   3  13   8       32.06       26.44     25.82 o 
   4  13   8       26.60       21.88     27.60 o 
  -1  14   8       40.82       33.97     26.26 o 
   0  14   8       73.44       89.42     16.68 o 
   1  14   8       40.56       64.06     27.36 o 
   1   0   9     3127.03     2989.51     43.81 o 
   2   0   9     1314.94     1333.58     25.44 o 
   3   0   9      199.80      261.28     10.74 o 
   4   0   9      161.60      199.98     18.84 o 
   5   0   9      309.39      344.20     20.82 o 
   6   0   9        0.05       21.50     17.87 o 
   7   0   9        6.10       31.20     19.10 o 
   8   0   9      262.64      226.13     17.98 o 
   9   0   9       29.00       41.82     23.18 o 
  -9   1   9       29.65       29.72     22.32 o 
  -8   1   9       27.69       35.29     14.10 o 
  -7   1   9        4.39        0.83     13.94 o 
  -6   1   9       92.29      105.40     21.27 o 
  -5   1   9      313.92      308.61     22.29 o 
  -4   1   9     1380.84     1355.43     29.57 o 
  -3   1   9      472.01      481.42     20.07 o 
  -2   1   9      604.69      576.82     19.89 o 
  -1   1   9     4413.92     4247.80     27.57 o 
   0   1   9    14695.42    14485.80     79.29 o 
   1   1   9     4399.83     4308.58     41.35 o 
   2   1   9      617.75      573.16      8.25 o 
   3   1   9      467.94      491.39      7.72 o 
   4   1   9     1389.03     1387.59     26.79 o 
   5   1   9      315.10      361.52     22.16 o 
   6   1   9       94.45       90.87     19.81 o 
   7   1   9        4.51        7.48     18.70 o 
   8   1   9       28.98       41.51     14.91 o 
   9   1   9       29.82       43.69     14.94 o 
  -9   2   9       22.06       19.75     21.08 o 
  -8   2   9       85.84       83.37     14.21 o 
  -7   2   9       37.32       49.96     13.45 o 
  -6   2   9       31.45       32.73     10.70 o 
  -5   2   9      243.38      254.07     11.56 o 
  -4   2   9      228.40      246.53     10.90 o 
  -3   2   9     1952.79     2002.79     31.88 o 
  -2   2   9     1043.93     1008.23     15.22 o 
  -1   2   9     1196.65     1215.76     16.51 o 
   0   2   9       57.65       35.99     13.98 o 
   1   2   9     1186.15     1237.35     15.94 o 
   2   2   9     1024.85      997.58     10.31 o 
   3   2   9     1976.56     2015.00     13.87 o 
   4   2   9      233.82      229.49     10.50 o 
   5   2   9      233.99      232.14     11.92 o 
   6   2   9       30.09       19.34     11.37 o 
   7   2   9       37.58       60.74     19.68 o 
   8   2   9       84.20       80.87     15.74 o 
   9   2   9       21.14       24.08     15.10 o 
  -9   3   9       68.74       70.63     20.69 o 
  -8   3   9       26.12       19.00     18.41 o 
  -7   3   9        0.84        7.37      8.79 o 
  -6   3   9      229.20      238.83     18.68 o 
  -5   3   9       77.40       66.22     16.59 o 
  -4   3   9      669.53      693.85     28.67 o 
  -3   3   9      512.97      505.96     11.33 o 
  -2   3   9      338.72      319.83     11.03 o 
  -1   3   9      125.59      157.13     13.06 o 
   0   3   9      353.73      411.02     12.94 o 
   1   3   9      130.45      164.33      6.46 o 
   2   3   9      332.78      316.16      7.71 o 
   3   3   9      512.46      538.04      8.47 o 
   4   3   9      677.50      684.71     10.37 o 
   5   3   9       76.30       68.51     13.22 o 
   6   3   9      232.55      224.32     24.20 o 
   7   3   9        0.96        0.17     19.86 o 
   8   3   9       26.87       35.71     15.36 o 
   9   3   9       69.06       76.14     16.75 o 
  -9   4   9       12.48        6.52     18.82 o 
  -8   4   9       16.35       16.81     17.56 o 
  -7   4   9      148.29      145.10     10.56 o 
  -6   4   9      125.70      130.98     12.63 o 
  -5   4   9      354.82      325.84     14.90 o 
  -4   4   9      283.65      266.03     13.44 o 
  -3   4   9      909.61      906.52     11.76 o 
  -2   4   9     1001.82      934.78     17.98 o 
  -1   4   9        9.33       17.01     11.60 o 
   0   4   9      885.31     1006.83     22.11 o 
   1   4   9       11.51       24.08     10.31 o 
   2   4   9      998.91      950.19     12.27 o 
   3   4   9      913.40      899.66     20.46 o 
   4   4   9      286.29      257.64     14.16 o 
   5   4   9      347.09      326.99     26.03 o 
   6   4   9      129.78      120.47     22.59 o 
   7   4   9      148.25      131.33     23.98 o 
   8   4   9       15.73       14.48     16.75 o 
   9   4   9       12.17       22.28     16.16 o 
  -8   5   9       36.48       24.33     16.66 o 
  -7   5   9       93.08       91.57     12.58 o 
  -6   5   9       67.45       74.16      9.99 o 
  -5   5   9       32.13       58.51     13.37 o 
  -4   5   9       65.84       74.60     19.01 o 
  -3   5   9      432.54      445.94      8.80 o 
  -2   5   9     1773.63     1772.29     18.54 o 
  -1   5   9     2837.02     2808.88     32.49 o 
   0   5   9     5119.33     5412.89     48.49 o 
   1   5   9     2846.52     2824.97     25.30 o 
   2   5   9     1785.57     1741.23     35.74 o 
   3   5   9      424.21      426.27     14.67 o 
   4   5   9       65.77       53.66     11.23 o 
   5   5   9       30.36        6.32     23.31 o 
   6   5   9       67.23       60.14     23.42 o 
   7   5   9       92.71       86.43     17.07 o 
   8   5   9       36.93       44.46     17.61 o 
   9   5   9       74.72       91.68     18.32 o 
  -7   6   9       62.59       49.36     11.82 o 
  -6   6   9       98.08      103.53     11.79 o 
  -5   6   9       86.06       86.33     10.96 o 
  -4   6   9      162.91      165.81     22.39 o 
  -3   6   9       26.73       31.33      7.02 o 
  -2   6   9      937.24      933.34     14.29 o 
  -1   6   9     1217.56     1163.92     24.05 o 
   0   6   9     2841.56     2997.66     23.85 o 
   1   6   9     1216.82     1153.29     44.58 o 
   2   6   9      926.64      922.33     29.09 o 
   4   6   9      167.02      122.19     23.34 o 
   5   6   9       85.17       81.51     23.38 o 
   6   6   9       94.67       93.88     23.17 o 
   7   6   9       63.00       65.94     17.59 o 
   8   6   9       35.24       49.59     17.01 o 
  -7   7   9       82.90      121.11     22.99 o 
  -6   7   9       17.67       43.25     21.42 o 
  -5   7   9        0.13        4.79      8.82 o 
  -4   7   9      268.55      280.75     14.63 o 
  -3   7   9      441.50      430.22     10.68 o 
  -2   7   9       91.73       99.78     17.75 o 
  -1   7   9      321.84      308.76      7.68 o 
   0   7   9       11.18       10.68      6.63 o 
   1   7   9      312.34      300.69     11.69 o 
   6   7   9       17.89       15.27     23.34 o 
   7   7   9       81.32       84.63     16.84 o 
   8   7   9        1.84        2.25     17.18 o 
  -7   8   9       20.37       60.16     22.84 o 
  -6   8   9       53.85       58.48     23.49 o 
  -5   8   9       28.00       18.57     23.28 o 
  -4   8   9       51.60       76.96     24.85 o 
  -3   8   9       63.14       58.92     10.50 o 
  -2   8   9      428.47      411.66     18.76 o 
  -1   8   9      159.82      152.73      7.26 o 
   0   8   9       12.29        2.61      6.96 o 
   1   8   9      158.29      156.10     12.21 o 
   6   8   9       50.96       37.86     23.23 o 
   7   8   9       20.53       20.59     17.32 o 
  -7   9   9        4.69        5.13     23.34 o 
  -6   9   9       42.84       79.51     25.72 o 
  -5   9   9      201.60      211.11     28.34 o 
  -4   9   9      254.42      295.17     28.16 o 
  -3   9   9      238.40      273.55     17.45 o 
  -2   9   9       11.31        7.91     10.81 o 
  -1   9   9      413.22      453.55     16.83 o 
   0   9   9      127.94      101.41     14.44 o 
   6   9   9       44.02       55.59     23.34 o 
   7   9   9        4.31       11.27     17.82 o 
  -6  10   9       15.65       35.43     25.48 o 
  -5  10   9       36.59       58.72     25.29 o 
  -4  10   9       53.98       77.84     25.88 o 
  -3  10   9       80.32      109.18     16.27 o 
  -2  10   9      143.97      127.15     12.60 o 
  -1  10   9      328.19      325.14     16.69 o 
   0  10   9      107.50      132.23     15.46 o 
   1  10   9      320.17      312.25     26.95 o 
   5  10   9       37.63       58.39     21.13 o 
   6  10   9       16.12       24.95     21.33 o 
  -6  11   9       16.08       51.55     27.91 o 
  -5  11   9       26.65       67.40     27.62 o 
  -4  11   9      208.97      249.90     30.49 o 
  -3  11   9       59.21       82.04     16.48 o 
  -2  11   9       40.28       29.57     11.48 o 
  -1  11   9       91.31       72.54     13.50 o 
   0  11   9        4.67       -2.55     13.30 o 
   1  11   9       92.02       81.30     22.87 o 
   2  11   9       42.36       21.71     24.24 o 
   3  11   9       60.07       39.52     24.77 o 
   4  11   9      212.13      231.93     31.34 o 
   5  11   9       26.65       32.49     20.83 o 
   6  11   9       16.39       25.55     22.28 o 
  -5  12   9       51.47       97.04     30.55 o 
  -4  12   9       12.88       46.70     28.24 o 
  -3  12   9        3.54       34.60     16.84 o 
  -2  12   9       12.58       23.14     22.62 o 
  -1  12   9      166.97      149.11     15.85 o 
   0  12   9       10.88        4.63     14.56 o 
   1  12   9      163.79      142.02     26.39 o 
   2  12   9       12.78        2.15     24.73 o 
   3  12   9        3.99        8.11     13.29 o 
   4  12   9       12.65       13.05     15.41 o 
   5  12   9       53.20       52.76     16.59 o 
  -3  13   9       17.40       49.58     23.01 o 
  -2  13   9       36.27       50.26     23.80 o 
  -1  13   9       15.07       -3.87     24.11 o 
   0  13   9       19.25       12.24     14.85 o 
   1  13   9       15.10        6.31     15.78 o 
   2  13   9       34.03       -5.54     25.69 o 
   3  13   9       17.27       22.66     25.41 o 
  -1  14   9       61.04       78.59     27.50 o 
   0  14   9        0.06        0.56     15.88 o 
   1  14   9       59.47       44.63     16.63 o 
   0   0  10     4709.30     4415.22     42.05 o 
   1   0  10     2206.35     2035.68     44.22 o 
   2   0  10        7.49       16.51      9.29 o 
   3   0  10     1155.22     1205.21     11.51 o 
   4   0  10      215.21      231.02     19.80 o 
   5   0  10      257.58      249.69     23.12 o 
   6   0  10      239.28      203.40     24.34 o 
   7   0  10       23.73       17.60     21.58 o 
   8   0  10      457.06      502.18     44.19 o 
   9   0  10       52.78       42.94     23.75 o 
  -9   1  10        9.48       13.49     22.17 o 
  -8   1  10       11.31       12.82     14.53 o 
  -7   1  10      350.32      317.28     23.70 o 
  -6   1  10      155.38      146.93     22.18 o 
  -5   1  10      346.02      325.26     22.48 o 
  -4   1  10     1730.13     1686.63     32.94 o 
  -3   1  10      328.56      334.16     18.72 o 
  -2   1  10      248.54      252.69     17.08 o 
  -1   1  10     1514.48     1414.93     19.16 o 
   0   1  10      541.46      510.91     22.99 o 
   1   1  10     1479.66     1328.47     17.82 o 
   2   1  10      247.10      245.80      8.88 o 
   3   1  10      317.87      347.22      8.39 o 
   4   1  10     1737.64     1702.95     35.52 o 
   5   1  10      350.10      326.39     14.06 o 
   6   1  10      155.62      201.03     21.79 o 
   7   1  10      350.22      371.11     24.89 o 
   8   1  10       11.41       32.46     14.88 o 
   9   1  10       10.16       -4.54     17.17 o 
  -9   2  10        2.03       11.01     20.14 o 
  -8   2  10       54.82       66.23     14.49 o 
  -7   2  10       62.93       74.47     13.95 o 
  -6   2  10      124.49      160.99     11.89 o 
  -5   2  10      214.18      204.51     20.25 o 
  -4   2  10        1.62       11.56     16.57 o 
  -3   2  10     2060.50     2028.22     33.93 o 
  -2   2  10     2034.29     2280.86     21.82 o 
  -1   2  10      245.94      269.68     12.53 o 
   0   2  10      294.36      327.74     17.46 o 
   1   2  10      243.91      258.13     21.52 o 
   2   2  10     2077.16     2334.43     15.15 o 
   3   2  10     2073.68     2038.84     28.48 o 
   4   2  10        1.82        6.00      9.12 o 
   5   2  10      219.47      209.44     12.29 o 
   6   2  10      128.91      145.38     12.60 o 
   7   2  10       64.27       73.24     20.94 o 
   8   2  10       52.64       63.69     15.56 o 
   9   2  10        1.98        7.10     15.70 o 
  -9   3  10       30.62       24.31     20.51 o 
  -8   3  10       18.84       11.84     19.13 o 
  -7   3  10       66.71       96.10      9.89 o 
  -6   3  10      144.40      159.48     13.28 o 
  -5   3  10      320.97      328.08     14.25 o 
  -4   3  10      437.40      422.20     22.67 o 
  -3   3  10      316.02      302.59      7.20 o 
  -2   3  10     3732.19     3641.90     26.41 o 
  -1   3  10     1144.65     1134.69     21.93 o 
   0   3  10     3108.20     3082.40     24.98 o 
   1   3  10     1169.33     1131.29     11.61 o 
   2   3  10     3756.65     3671.52     24.09 o 
   3   3  10      311.79      324.04      8.61 o 
   4   3  10      440.34      430.50     11.46 o 
   5   3  10      327.00      339.98     11.06 o 
   6   3  10      148.31      139.89     23.83 o 
   7   3  10       67.52       71.61     21.59 o 
   8   3  10       19.41       22.08     15.24 o 
   9   3  10       31.28       37.98     16.00 o 
  -9   4  10       27.71       27.26     18.70 o 
  -8   4  10        2.60       10.85     17.62 o 
  -7   4  10      141.90      153.91     10.93 o 
  -6   4  10       74.84       79.34     13.09 o 
  -5   4  10      185.83      192.73     14.28 o 
  -4   4  10      398.92      369.45     14.80 o 
  -3   4  10       24.45       35.87      5.73 o 
  -2   4  10      149.78      152.75     12.56 o 
  -1   4  10      259.38      284.16     15.89 o 
   0   4  10      610.28      585.54     19.13 o 
   1   4  10      260.82      270.53     10.61 o 
   2   4  10      154.65      134.50      8.64 o 
   3   4  10       27.48       38.02      6.59 o 
   4   4  10      402.33      339.84     17.72 o 
   5   4  10      178.87      157.39     24.20 o 
   6   4  10       77.53       65.07     23.58 o 
   7   4  10      139.13      148.78     24.15 o 
   8   4  10        2.72        6.84     16.06 o 
   9   4  10       27.66       44.19     17.13 o 
  -8   5  10       10.91        3.64     16.46 o 
  -7   5  10       41.97       61.72     14.90 o 
  -6   5  10      108.84      127.55     10.46 o 
  -5   5  10      717.07      759.18     19.78 o 
  -4   5  10       83.07       93.77     18.69 o 
  -3   5  10      248.92      254.87      8.26 o 
  -2   5  10     1107.56     1016.18     20.61 o 
  -1   5  10     1579.26     1698.11     27.62 o 
   0   5  10     2235.74     2189.74     33.66 o 
   1   5  10     1584.14     1614.78     20.48 o 
   2   5  10     1089.54     1044.91     29.16 o 
   3   5  10      244.90      240.28     21.07 o 
   4   5  10       77.72       54.59     21.87 o 
   5   5  10      716.85      713.42     33.84 o 
   6   5  10      109.13       95.76     23.62 o 
   7   5  10       42.63       42.76     22.17 o 
   8   5  10       10.42       -0.64     16.57 o 
  -7   6  10       82.14       80.18     20.75 o 
  -6   6  10      236.37      225.34     13.75 o 
  -5   6  10     1147.44     1143.23     34.19 o 
  -4   6  10       37.10       90.44     21.93 o 
  -3   6  10       65.57       65.02      8.79 o 
  -2   6  10      532.45      517.98     13.15 o 
  -1   6  10      636.45      661.18     20.47 o 
   0   6  10      648.14      686.12     22.73 o 
   1   6  10      648.84      656.34     14.92 o 
   2   6  10      532.86      507.44     24.94 o 
   3   6  10       60.38       49.05     20.80 o 
   4   6  10       37.54       34.36     22.71 o 
   5   6  10     1142.95     1138.64     39.74 o 
   6   6  10      238.42      232.93     26.20 o 
   7   6  10       80.30       78.17     25.45 o 
   8   6  10       17.15       10.43     16.30 o 
  -7   7  10       42.65       57.68     20.75 o 
  -6   7  10      214.52      236.59     24.48 o 
  -5   7  10       36.59       40.18      9.80 o 
  -4   7  10       11.11       51.65     23.62 o 
  -3   7  10      140.39      143.74     12.52 o 
  -2   7  10       39.69       32.06      9.92 o 
  -1   7  10      145.23      155.14     15.23 o 
   0   7  10      421.84      432.86     11.54 o 
   1   7  10      143.98      144.67     10.15 o 
   2   7  10       44.32       50.61     20.09 o 
   3   7  10      141.33      108.54     23.43 o 
   4   7  10       12.32        5.40     23.59 o 
   5   7  10       36.08       18.46     21.67 o 
   6   7  10      209.21      223.01     28.56 o 
   7   7  10       42.44       42.44     17.10 o 
   8   7  10        7.19        2.37     16.70 o 
  -7   8  10       29.91       28.66     22.16 o 
  -6   8  10        0.98       18.52     22.40 o 
  -5   8  10      117.62      140.79     24.86 o 
  -4   8  10        5.11       25.75     23.08 o 
  -3   8  10      167.27      154.12     12.11 o 
  -2   8  10       56.59       43.34      8.94 o 
  -1   8  10       73.18       72.14      8.96 o 
   0   8  10      455.53      430.09     11.82 o 
   1   8  10       72.51       63.69     18.24 o 
   2   8  10       58.81       32.46     19.70 o 
   3   8  10      162.49      120.60     25.22 o 
   4   8  10        5.36       -6.09     22.36 o 
   5   8  10      119.69      102.22     24.15 o 
   6   8  10        1.18      -11.95     23.75 o 
   7   8  10       29.94       32.90     16.79 o 
  -7   9  10       24.00       47.56     24.15 o 
  -6   9  10       11.49       26.82     24.15 o 
  -5   9  10      178.51      222.71     28.19 o 
  -4   9  10       32.53       46.63     25.08 o 
  -3   9  10      589.81      598.38     13.94 o 
  -2   9  10       80.88       65.57     11.73 o 
  -1   9  10      290.43      298.84     15.59 o 
   0   9  10       11.84       -3.56     13.42 o 
   1   9  10      284.48      273.41     23.89 o 
   2   9  10       82.14       64.48     21.80 o 
   5   9  10      179.19      180.03     26.56 o 
   6   9  10       10.76        8.90     16.38 o 
   7   9  10       24.77       18.32     18.21 o 
  -6  10  10       78.41      122.59     27.50 o 
  -5  10  10        0.38       21.88     25.59 o 
  -4  10  10       85.78       78.46     26.50 o 
  -3  10  10      155.49      201.23     16.91 o 
  -2  10  10       78.16       54.33     11.70 o 
  -1  10  10      118.55      120.94     14.21 o 
   0  10  10      248.60      242.87     16.56 o 
   1  10  10      117.34      107.83     15.80 o 
   2  10  10       73.83       43.12     20.51 o 
   5  10  10        0.51       -9.13     22.76 o 
   6  10  10       79.01       94.41     19.14 o 
  -5  11  10       56.35       87.34     28.37 o 
  -4  11  10       12.72       53.01     27.18 o 
  -3  11  10       93.30      121.71     16.65 o 
  -2  11  10       63.90       47.85     20.99 o 
  -1  11  10        2.52       -6.75     12.84 o 
   0  11  10      152.90      169.10     15.63 o 
   1  11  10        3.09      -10.02     14.36 o 
   2  11  10       65.38       38.11     16.35 o 
   3  11  10       94.42       72.43     26.87 o 
   5  11  10       56.52       64.77     16.09 o 
  -5  12  10        0.40       52.11     29.46 o 
  -4  12  10        6.31       65.14     29.31 o 
  -3  12  10       23.77       30.25     20.32 o 
  -2  12  10       39.43       48.75     23.21 o 
  -1  12  10        2.82        7.07     12.84 o 
   0  12  10      319.21      284.81     19.68 o 
   1  12  10        2.95        3.74     14.62 o 
   2  12  10       36.59       14.38     16.23 o 
   3  12  10       23.36       10.15     17.04 o 
   4  12  10        6.56       22.69     12.83 o 
   5  12  10        0.46       -3.45     13.71 o 
  -3  13  10       42.20       72.23     23.58 o 
  -2  13  10       41.88       51.20     23.81 o 
  -1  13  10       18.35       24.61     24.43 o 
   0  13  10        2.95        0.95     14.43 o 
   1  13  10       18.27        5.79     15.36 o 
   2  13  10       41.76       27.17     16.66 o 
   3  13  10       41.58       54.72     18.87 o 
  -1  14  10       11.47        9.71     24.76 o 
   0  14  10       33.12       47.09     26.61 o 
   1  14  10       11.01        2.71     16.20 o 
   1   0  11      270.00      297.29     13.68 o 
   2   0  11      488.76      475.08     13.74 o 
   3   0  11      269.25      320.88      7.93 o 
   4   0  11      102.41      105.03     19.50 o 
   5   0  11      151.83      138.90     22.56 o 
   6   0  11       32.40       30.18     22.82 o 
   7   0  11      535.78      535.52     29.58 o 
   8   0  11      106.05       89.05     16.48 o 
   9   0  11       13.98       17.60     23.70 o 
  -9   1  11        2.08       12.67     22.78 o 
  -8   1  11       21.12       17.93     14.62 o 
  -7   1  11       14.13       23.01     20.88 o 
  -6   1  11      969.84      943.08     33.18 o 
  -5   1  11        8.70       21.47     19.73 o 
  -4   1  11      431.21      470.32     23.60 o 
  -3   1  11       35.11       28.82      4.63 o 
  -2   1  11      121.05      137.59      9.42 o 
  -1   1  11      432.44      449.70     19.91 o 
   0   1  11       44.95       50.22     11.82 o 
   1   1  11      426.66      426.45     12.80 o 
   2   1  11      115.41      107.98     10.80 o 
   3   1  11       34.73       15.75      6.71 o 
   4   1  11      442.03      475.35     26.28 o 
   5   1  11        8.43       15.36     11.80 o 
   6   1  11      965.10      964.66     32.79 o 
   7   1  11       14.03       50.01     19.61 o 
   8   1  11       20.33       45.74     15.56 o 
   9   1  11        2.19       -7.66     16.07 o 
  -9   2  11       16.39       19.27     21.17 o 
  -8   2  11       20.38       30.71     14.42 o 
  -7   2  11      265.07      257.82     22.06 o 
  -6   2  11       34.94       51.63     20.57 o 
  -5   2  11      415.21      437.76     23.69 o 
  -4   2  11       47.40       71.49     18.25 o 
  -3   2  11      224.56      226.50     20.43 o 
  -2   2  11     1775.87     1832.19     21.34 o 
  -1   2  11     2604.50     2499.15     26.67 o 
   0   2  11     1890.78     1575.25     28.18 o 
   1   2  11     2623.61     2574.48     23.82 o 
   2   2  11     1767.33     1855.43     22.73 o 
   3   2  11      236.76      250.16      8.41 o 
   4   2  11       48.73       50.00     11.91 o 
   5   2  11      416.71      388.70     22.24 o 
   6   2  11       33.81       49.41     21.98 o 
   7   2  11      263.78      291.56     25.09 o 
   8   2  11       19.65       34.79     15.33 o 
   9   2  11       16.45       23.55     15.95 o 
  -9   3  11       38.30       34.27     20.03 o 
  -8   3  11       34.03       45.36     19.51 o 
  -7   3  11      117.25      127.93     21.44 o 
  -6   3  11      180.43      179.62     24.27 o 
  -5   3  11       61.10       41.06     21.87 o 
  -4   3  11       85.04       74.23     19.04 o 
  -3   3  11     1644.34     1663.47     32.91 o 
  -2   3  11       84.71       81.74     11.19 o 
  -1   3  11     4510.60     4630.00     31.84 o 
   0   3  11        3.36        3.69      8.69 o 
   1   3  11     4487.19     4591.10     30.85 o 
   2   3  11       78.88       64.88      6.91 o 
   3   3  11     1620.61     1622.97     19.40 o 
   4   3  11       85.80       86.16      9.22 o 
   5   3  11       63.40       71.36      9.60 o 
   6   3  11      177.72      184.08     24.31 o 
   7   3  11      117.97      118.15     23.06 o 
   8   3  11       35.44       47.11     15.91 o 
   9   3  11       38.33       40.66     16.39 o 
  -9   4  11        6.67        8.12     18.41 o 
  -8   4  11       15.23       11.29     17.83 o 
  -7   4  11      110.61      130.83     12.05 o 
  -6   4  11      184.60      197.34     18.07 o 
  -5   4  11      870.88      915.08     43.55 o 
  -4   4  11      799.64      743.07     26.84 o 
  -3   4  11      766.22      850.76     10.68 o 
  -2   4  11      199.13      218.08     14.48 o 
  -1   4  11       62.65       50.23     13.18 o 
   0   4  11     3547.89     3837.76     42.23 o 
   1   4  11       58.58       49.10     10.54 o 
   2   4  11      206.65      209.44     10.17 o 
   3   4  11      772.80      853.95     14.33 o 
   4   4  11      815.61      755.84     13.76 o 
   5   4  11      876.35      863.51     20.35 o 
   6   4  11      179.27      165.83     24.12 o 
   7   4  11      110.28      124.49     23.80 o 
   8   4  11       14.33       15.93     16.54 o 
   9   4  11        6.95       15.67     16.81 o 
  -8   5  11       17.34       14.98     16.97 o 
  -7   5  11      146.15      153.87     14.69 o 
  -6   5  11      154.34      170.58     14.35 o 
  -5   5  11      282.46      287.80     16.39 o 
  -4   5  11       30.14       57.25     24.01 o 
  -3   5  11      158.61      146.06      8.66 o 
  -2   5  11      244.14      256.26     14.99 o 
  -1   5  11     1483.68     1588.44     28.87 o 
   0   5  11      271.08      284.92     17.82 o 
   1   5  11     1448.08     1518.12     31.88 o 
   2   5  11      240.97      243.23     20.59 o 
   3   5  11      149.47      150.31     20.66 o 
   4   5  11       28.69       14.73     21.12 o 
   5   5  11      281.25      296.74     26.86 o 
   6   5  11      156.46      128.33     24.02 o 
   7   5  11      143.82      125.07     24.47 o 
   8   5  11       17.45       16.35     16.68 o 
  -7   6  11       21.68       35.48     19.47 o 
  -6   6  11       30.52       48.44     11.37 o 
  -5   6  11       88.75      115.60     22.53 o 
  -4   6  11       41.12       81.74     21.37 o 
  -3   6  11      124.53      111.83      9.48 o 
  -2   6  11      988.28     1032.19     23.15 o 
  -1   6  11      191.06      228.74     15.83 o 
   0   6  11      628.92      606.05     22.52 o 
   1   6  11      191.58      200.99     19.49 o 
   2   6  11      998.79     1002.68     31.15 o 
   3   6  11      125.12      118.56     21.08 o 
   4   6  11       45.22       29.76     23.24 o 
   5   6  11       87.25       76.16     24.75 o 
   6   6  11       28.82       29.37     23.39 o 
   7   6  11       21.36       22.49     24.52 o 
   8   6  11       20.86       30.82     17.81 o 
  -7   7  11       50.82       60.82     21.66 o 
  -6   7  11       91.52       96.70     22.71 o 
  -5   7  11      133.29      159.86     14.60 o 
  -4   7  11      179.00      217.46     12.88 o 
  -3   7  11       26.05       37.39     10.19 o 
  -2   7  11       84.96       69.90     10.41 o 
  -1   7  11      478.97      477.12     19.80 o 
   0   7  11       19.58       34.76      7.86 o 
   1   7  11      491.46      511.72     24.50 o 
   2   7  11       84.38       70.41     19.74 o 
   3   7  11       27.83       33.56     20.83 o 
   4   7  11      180.29      183.28     26.75 o 
   5   7  11      134.42      120.61     25.97 o 
   6   7  11       91.10       71.66     25.84 o 
   7   7  11       49.62       45.32     25.13 o 
   8   7  11        8.40       12.08     18.23 o 
  -7   8  11       20.03       40.87     22.05 o 
  -6   8  11      128.44      134.75     24.40 o 
  -5   8  11       49.56       88.36     24.13 o 
  -4   8  11       73.66      117.73     12.91 o 
  -3   8  11        0.21        2.31     10.03 o 
  -2   8  11       13.79       13.08     10.82 o 
  -1   8  11       87.56       81.63      6.74 o 
   0   8  11        7.08        4.03      7.59 o 
   1   8  11       86.17       52.39     19.07 o 
   2   8  11       11.52       -5.54     21.14 o 
   3   8  11        0.22       -2.76     23.65 o 
   4   8  11       75.03       64.23     23.97 o 
   5   8  11       48.10       41.66     24.34 o 
   6   8  11      131.37      118.98     27.41 o 
   7   8  11       19.94       21.04     16.76 o 
  -7   9  11        9.27       51.46     23.85 o 
  -6   9  11       56.08       85.96     24.57 o 
  -5   9  11       74.32      101.07     25.72 o 
  -4   9  11      106.46      105.41     25.84 o 
  -3   9  11      115.29      121.06     11.45 o 
  -2   9  11      154.83      157.21     17.73 o 
  -1   9  11      319.83      328.31     16.17 o 
   0   9  11       13.38       19.09     17.56 o 
   1   9  11      323.90      311.39     25.06 o 
   2   9  11      154.30      117.63     23.04 o 
   3   9  11      118.82       93.69     22.91 o 
   4   9  11      107.90       84.57     23.10 o 
   5   9  11       73.00       61.45     24.76 o 
   6   9  11       57.69       24.03     25.66 o 
   7   9  11        8.87       14.45     17.45 o 
  -6  10  11       17.73       88.95     26.13 o 
  -5  10  11       27.63       85.66     27.13 o 
  -4  10  11        5.72       27.63     25.96 o 
  -3  10  11       11.49       16.99     18.21 o 
  -2  10  11       36.50       36.32     11.06 o 
  -1  10  11      125.97      116.29     13.61 o 
   0  10  11       47.62       31.56     13.53 o 
   1  10  11      125.00      113.86     21.42 o 
   2  10  11       35.07       16.21     19.94 o 
   3  10  11       10.61      -14.08     22.13 o 
   4  10  11        6.42       -4.93     24.00 o 
   5  10  11       28.88       12.25     24.58 o 
   6  10  11       18.11       36.54     17.08 o 
  -5  11  11        8.42       41.12     27.45 o 
  -3  11  11       25.70       42.52     19.17 o 
  -2  11  11       43.18       58.74     21.27 o 
  -1  11  11      170.01      151.55     15.06 o 
   0  11  11       28.69       21.37     13.58 o 
   1  11  11      169.58      159.09     16.94 o 
   2  11  11       44.17       35.81     15.72 o 
   3  11  11       26.68       30.23     23.26 o 
   4  11  11       72.07       38.18     24.99 o 
   5  11  11        8.52      -19.03     24.42 o 
  -3  12  11       77.89      110.54     22.59 o 
  -2  12  11       36.56       36.84     21.58 o 
  -1  12  11      175.59      192.16     16.31 o 
   0  12  11       37.14       16.17     14.36 o 
   1  12  11      174.97      197.33     17.92 o 
   2  12  11       36.32       20.64     15.90 o 
   3  12  11       75.97       84.10     18.86 o 
   4  12  11       73.42       60.39     17.94 o 
  -2  13  11       53.96       65.84     23.66 o 
  -1  13  11       12.21        8.03     24.41 o 
   0  13  11       38.97       38.27     14.72 o 
   1  13  11       12.26        0.17     16.04 o 
   2  13  11       54.60       51.15     16.82 o 
   3  13  11       41.83       34.38     18.19 o 
   0   0  12     8533.76     8750.97     62.99 o 
   1   0  12       75.12       90.46     12.22 o 
   2   0  12       18.65       49.73     10.95 o 
   3   0  12      588.02      580.09     11.29 o 
   4   0  12       23.27       23.58     18.86 o 
   5   0  12      396.01      334.64     25.46 o 
   6   0  12        1.92      -12.74     23.04 o 
   7   0  12      383.64      307.48     26.47 o 
   8   0  12        0.02        3.97     15.40 o 
   9   0  12        3.18       16.64     23.68 o 
  -9   1  12        2.19       -7.03     22.59 o 
  -8   1  12        8.58       12.11     14.91 o 
  -7   1  12       40.43       25.46     20.48 o 
  -6   1  12       38.19       48.86     23.05 o 
  -5   1  12      237.64      263.88     24.07 o 
  -4   1  12      487.81      504.63     24.21 o 
  -3   1  12       40.70       58.45     17.64 o 
  -2   1  12     1338.20     1265.45     29.91 o 
  -1   1  12     2851.54     2905.50     71.69 o 
   0   1  12      254.48      255.43     15.34 o 
   1   1  12     2870.39     2897.89     26.11 o 
   2   1  12     1342.16     1286.41     19.66 o 
   3   1  12       46.98       52.07      7.09 o 
   4   1  12      487.29      454.59     15.67 o 
   5   1  12      237.85      266.39     25.62 o 
   6   1  12       37.32       64.43     22.91 o 
   7   1  12       42.68       -0.48     22.52 o 
   8   1  12        8.84       -4.55     23.73 o 
   9   1  12        2.30       -1.83     17.11 o 
  -9   2  12       14.54       12.21     21.12 o 
  -8   2  12       19.98       22.93     14.02 o 
  -7   2  12       40.66       63.00     20.14 o 
  -6   2  12       72.11       80.41     22.54 o 
  -5   2  12      195.27      189.97     22.36 o 
  -4   2  12      267.30      287.31     22.02 o 
  -3   2  12      100.83       80.99     19.77 o 
  -2   2  12       77.77      102.95     12.16 o 
  -1   2  12      530.52      603.01     16.53 o 
   0   2  12     1499.44     1484.15     21.42 o 
   1   2  12      526.30      602.89     14.51 o 
   2   2  12       84.98      106.45      8.25 o 
   3   2  12      104.58       98.12      7.48 o 
   4   2  12      257.06      265.68     33.29 o 
   5   2  12      198.49      189.76     13.44 o 
   6   2  12       68.69       82.60     21.95 o 
   7   2  12       39.87       63.06     21.52 o 
   8   2  12       20.07       32.95     20.56 o 
   9   2  12       14.69       33.07     16.46 o 
  -9   3  12        1.50        6.21     19.95 o 
  -8   3  12       61.04       68.22     20.54 o 
  -7   3  12      165.38      173.13     23.39 o 
  -6   3  12      136.31      130.12     24.22 o 
  -5   3  12      301.08      281.39     25.89 o 
  -4   3  12      263.45      283.38     23.66 o 
  -3   3  12       74.54       66.73     19.33 o 
  -2   3  12     1760.77     1709.96     21.77 o 
  -1   3  12     1956.09     1853.29     22.79 o 
   0   3  12     9816.84     9987.33     67.20 o 
   1   3  12     1980.60     1877.25     21.99 o 
   2   3  12     1746.26     1695.18     21.07 o 
   3   3  12       77.49       68.89     16.27 o 
   4   3  12      267.85      298.72     12.16 o 
   5   3  12      310.10      297.55     12.54 o 
   6   3  12      140.53      137.70     24.38 o 
   7   3  12      169.28      183.61     24.81 o 
   8   3  12       62.14       71.61     22.29 o 
   9   3  12        1.56       10.92     16.68 o 
  -9   4  12        5.11       -5.99     19.41 o 
  -8   4  12        1.05       13.68     17.55 o 
  -7   4  12       47.31       48.50     13.22 o 
  -6   4  12       36.20       67.97     21.68 o 
  -5   4  12      255.67      297.79     24.39 o 
  -4   4  12      507.99      522.42     26.13 o 
  -3   4  12      187.67      217.71     21.81 o 
  -2   4  12      197.87      226.26     16.62 o 
  -1   4  12     1548.13     1595.44     29.02 o 
   0   4  12      103.45      108.21     17.13 o 
   1   4  12     1543.97     1565.73     20.40 o 
   2   4  12      191.69      237.20     10.88 o 
   3   4  12      181.85      193.71      9.92 o 
   4   4  12      503.07      482.17     12.06 o 
   5   4  12      258.18      256.42     15.23 o 
   6   4  12       34.65       30.91     21.46 o 
   7   4  12       45.84       52.74     22.78 o 
   8   4  12        1.19       -2.72     21.85 o 
   9   4  12        5.36        4.64     16.86 o 
  -8   5  12       42.49       43.74     18.00 o 
  -7   5  12       33.55       50.34     11.87 o 
  -6   5  12      330.65      363.79     16.34 o 
  -5   5  12      694.34      707.44     29.96 o 
  -4   5  12      495.01      515.48     27.42 o 
  -3   5  12      164.30      161.86      9.08 o 
  -2   5  12       83.64       73.42     13.88 o 
  -1   5  12      301.11      300.74     18.41 o 
   0   5  12      975.47     1020.69     26.10 o 
   1   5  12      295.61      318.15     20.29 o 
   2   5  12       83.60       71.17     17.90 o 
   3   5  12      161.54      161.30     11.11 o 
   4   5  12      487.75      481.83     28.85 o 
   5   5  12      700.04      672.15     33.11 o 
   6   5  12      333.18      336.87     28.53 o 
   7   5  12       33.47       31.08     22.59 o 
   8   5  12       43.07       54.63     17.31 o 
  -7   6  12       19.34       28.23     19.11 o 
  -6   6  12       91.69      102.35     12.09 o 
  -5   6  12       67.94      101.41     22.20 o 
  -4   6  12      244.81      293.55     13.10 o 
  -3   6  12      621.40      609.99     18.43 o 
  -2   6  12      383.43      392.42     18.64 o 
  -1   6  12      369.08      343.33     20.09 o 
   0   6  12       13.23       10.88     14.08 o 
   1   6  12      361.22      338.07     21.73 o 
   2   6  12      382.39      363.59     24.21 o 
   3   6  12      619.95      643.07     30.86 o 
   4   6  12      244.38      246.55     26.90 o 
   5   6  12       68.49       73.36     24.29 o 
   6   6  12       90.71       86.33     25.16 o 
   7   6  12       18.29        5.58     22.99 o 
   8   6  12       19.18       17.61     17.12 o 
  -7   7  12       17.81       49.08     20.22 o 
  -6   7  12       69.39       92.69     21.85 o 
  -5   7  12      162.40      162.67     23.60 o 
  -4   7  12      206.98      254.73     15.58 o 
  -3   7  12        0.66        3.66     13.89 o 
  -2   7  12      209.93      197.97     12.18 o 
  -1   7  12       96.22       97.57     16.19 o 
   0   7  12      444.71      434.68     17.93 o 
   1   7  12       94.92       99.66     18.75 o 
   2   7  12      216.91      191.34     23.26 o 
   3   7  12        0.64       -2.71     20.19 o 
   4   7  12      198.47      196.19     25.21 o 
   5   7  12      161.42      134.59     25.43 o 
   6   7  12       66.13       69.88     25.64 o 
   7   7  12       18.08       19.27     25.08 o 
   8   7  12       30.13       40.58     17.46 o 
  -7   8  12        7.84       25.53     21.65 o 
  -6   8  12       53.62       94.31     23.51 o 
  -5   8  12      183.52      206.39     25.36 o 
  -4   8  12      107.67      127.43     15.07 o 
  -3   8  12      202.40      175.30     15.36 o 
  -2   8  12       84.45       85.79     12.16 o 
  -1   8  12      236.41      220.48      9.59 o 
   0   8  12       83.29       90.15      9.25 o 
   1   8  12      227.52      210.12     22.30 o 
   2   8  12       82.09       74.35     21.93 o 
   3   8  12      200.50      149.32     26.12 o 
   4   8  12      109.06      104.92     23.67 o 
   5   8  12      182.42      152.09     26.54 o 
   6   8  12       54.25       51.88     26.38 o 
   7   8  12        8.03       -3.20     25.25 o 
  -7   9  12        7.84       43.82     23.66 o 
  -6   9  12       76.99      139.61     25.97 o 
  -5   9  12      112.34      159.22     25.96 o 
  -3   9  12      228.44      235.87     20.30 o 
  -2   9  12      228.14      207.71     13.96 o 
  -1   9  12      201.17      211.29     15.07 o 
   0   9  12      393.54      398.28     24.13 o 
   1   9  12      201.29      198.46     23.39 o 
   2   9  12      235.62      215.27     24.69 o 
   3   9  12      230.85      215.01     25.39 o 
   4   9  12       20.15       30.70     23.88 o 
   5   9  12      111.90      139.34     26.64 o 
   6   9  12       74.96       53.16     24.35 o 
   7   9  12        8.07       17.81     28.79 o 
  -6  10  12        7.76       67.38     26.31 o 
  -3  10  12       41.08       36.77     16.95 o 
  -2  10  12       71.23       88.84     12.08 o 
  -1  10  12      190.94      195.69     14.72 o 
   0  10  12      149.49      150.20     15.41 o 
   1  10  12      185.82      159.73     21.84 o 
   2  10  12       68.52       75.15     21.77 o 
   3  10  12       39.85       36.64     22.00 o 
   4  10  12       34.40       21.94     24.07 o 
   5  10  12       61.28       39.73     25.78 o 
   6  10  12        7.40       14.15     26.29 o 
  -3  11  12        3.72       11.40     18.33 o 
  -2  11  12       53.67       46.20     20.28 o 
  -1  11  12       25.84       13.30     12.90 o 
   0  11  12      104.51      104.78     15.00 o 
   1  11  12       26.07       10.46     14.16 o 
   2  11  12       54.46       49.59     22.57 o 
   3  11  12        4.60        4.31     22.23 o 
   4  11  12        6.57        3.31     25.07 o 
   5  11  12       95.36       55.85     26.43 o 
  -3  12  12       31.63       31.14     21.10 o 
  -2  12  12        5.41       -2.26     20.70 o 
  -1  12  12       91.66       85.71     14.70 o 
   0  12  12      163.23      149.91     16.17 o 
   1  12  12       91.06       83.50     16.37 o 
   2  12  12        5.48        1.73     15.87 o 
   3  12  12       32.07       17.34     17.46 o 
   4  12  12       54.51       44.95     18.74 o 
  -2  13  12       20.01       35.02     22.93 o 
  -1  13  12       69.72       74.49     24.83 o 
   0  13  12        2.04       -1.31     14.61 o 
   1  13  12       71.41       84.65     16.46 o 
   2  13  12       19.92       25.01     16.58 o 
   3  13  12       29.20       15.70     17.84 o 
   1   0  13      320.18      334.18     15.46 o 
   2   0  13     4337.29     4568.08     50.88 o 
   3   0  13      167.55      174.56      8.79 o 
   4   0  13      492.27      507.55     23.91 o 
   5   0  13      296.77      244.19     24.90 o 
   6   0  13      143.36      127.73     25.44 o 
   7   0  13       92.03       65.60     23.80 o 
   8   0  13        2.37        6.15     23.44 o 
   9   0  13        9.37       10.32     22.40 o 
  -9   1  13        5.14       13.82     22.04 o 
  -8   1  13       28.96       33.27     22.56 o 
  -7   1  13       42.79       37.78     21.30 o 
  -6   1  13     1639.93     1619.86     41.27 o 
  -5   1  13       18.03       19.75     21.24 o 
  -4   1  13      516.48      548.29     26.69 o 
  -3   1  13       37.04       30.70     18.43 o 
  -2   1  13     1301.35     1236.93     20.89 o 
  -1   1  13     1154.30     1161.64     20.41 o 
   0   1  13      304.36      280.65     14.91 o 
   1   1  13     1165.93     1160.61     28.58 o 
   2   1  13     1288.67     1227.27     19.67 o 
   3   1  13       37.75       25.03      8.08 o 
   4   1  13      498.31      481.24     12.34 o 
   5   1  13       17.48      -10.28     23.01 o 
   6   1  13     1639.66     1637.31     44.20 o 
   7   1  13       43.82       33.53     23.82 o 
   8   1  13       29.49       17.75     23.67 o 
   9   1  13        5.31       10.94     17.06 o 
  -9   2  13        1.75        9.33     20.48 o 
  -8   2  13       22.21       42.22     14.82 o 
  -7   2  13      425.84      460.26     27.62 o 
  -6   2  13      141.28      166.22     24.73 o 
  -5   2  13      235.32      249.83     24.69 o 
  -4   2  13       18.53       35.36     20.47 o 
  -3   2  13      189.25      212.65     22.91 o 
  -2   2  13     1054.69     1075.89     19.68 o 
  -1   2  13     1213.15     1143.13     20.29 o 
   0   2  13     1551.99     1549.94     44.62 o 
   1   2  13     1234.97     1230.55     34.25 o 
   2   2  13     1064.34     1083.24     19.19 o 
   3   2  13      184.33      200.37     17.50 o 
   4   2  13       18.36       14.06      9.83 o 
   5   2  13      233.03      237.78     17.49 o 
   6   2  13      141.02      150.14     23.85 o 
   7   2  13      420.93      424.08     28.37 o 
   8   2  13       21.84       69.20     22.37 o 
   9   2  13        1.57       -3.93     18.75 o 
  -9   3  13        9.49       18.86     20.26 o 
  -8   3  13       26.88       26.61     19.40 o 
  -7   3  13       30.01       35.94     22.10 o 
  -6   3  13      536.67      558.90     29.49 o 
  -5   3  13       93.41       51.25     23.00 o 
  -4   3  13      325.21      371.61     26.71 o 
  -3   3  13      299.76      307.61     14.36 o 
  -2   3  13     1592.61     1438.97     21.37 o 
  -1   3  13      185.53      183.55     13.44 o 
   0   3  13      133.73      151.88     18.30 o 
   1   3  13      175.74      135.10     18.80 o 
   2   3  13     1562.54     1437.26     20.32 o 
   3   3  13      301.59      305.43     12.54 o 
   4   3  13      316.11      343.07     16.80 o 
   5   3  13       97.53       80.10     11.00 o 
   6   3  13      538.40      581.92     31.70 o 
   7   3  13       31.16       24.85     21.87 o 
   8   3  13       27.09       27.80     22.77 o 
   9   3  13        9.27       34.11     17.17 o 
  -8   4  13       21.45       33.36     18.52 o 
  -7   4  13       15.71        8.03     20.68 o 
  -6   4  13       93.98      106.71     22.89 o 
  -5   4  13      401.40      484.16     28.90 o 
  -4   4  13      119.80      134.95     23.35 o 
  -3   4  13       57.14       89.95     12.56 o 
  -2   4  13      773.99      757.56     17.94 o 
  -1   4  13     1380.80     1431.05     28.89 o 
   0   4  13      169.68      182.95     18.89 o 
   1   4  13     1395.40     1533.60     32.80 o 
   2   4  13      771.82      741.58     18.13 o 
   3   4  13       60.20       75.23      9.04 o 
   4   4  13      122.39      104.88      9.49 o 
   5   4  13      403.09      403.88     29.59 o 
   6   4  13       95.61      110.98     24.93 o 
   7   4  13       15.54       32.66     22.92 o 
   8   4  13       22.16       22.10     22.30 o 
  -8   5  13       28.50       25.00     17.05 o 
  -7   5  13        4.03       12.07     16.04 o 
  -6   5  13      311.38      323.83     24.57 o 
  -5   5  13      200.88      255.37     25.44 o 
  -4   5  13      496.85      496.92     15.00 o 
  -3   5  13       59.33       83.68     10.96 o 
  -2   5  13      205.41      251.18     16.29 o 
  -1   5  13     2266.52     2184.07     35.27 o 
   0   5  13     1252.02     1339.94     31.15 o 
   1   5  13     2286.86     2218.30     39.01 o 
   2   5  13      200.64      212.26     11.34 o 
   3   5  13       58.80       82.88     12.02 o 
   4   5  13      498.83      487.53     14.28 o 
   5   5  13      203.82      236.19     27.32 o 
   6   5  13      310.64      323.57     29.13 o 
   7   5  13        4.70       11.24     22.07 o 
   8   5  13       29.12       49.01     23.98 o 
  -4   6  13       88.54       98.24     10.89 o 
  -3   6  13      147.14      130.59     10.38 o 
  -2   6  13       15.94       31.09     14.31 o 
  -1   6  13       40.28       15.73     16.38 o 
   0   6  13       28.69       58.12     15.91 o 
   1   6  13       39.74       24.45     17.72 o 
   2   6  13       18.23       19.00     18.13 o 
   3   6  13      145.57      128.22     23.93 o 
   4   6  13       90.45       73.43     22.95 o 
   5   6  13      334.95      310.01     27.04 o 
   6   6  13       18.24       19.70     23.80 o 
   7   6  13       10.56        9.69     23.13 o 
   8   6  13        4.62       16.43     17.23 o 
  -4   7  13      205.31      235.10     14.73 o 
  -3   7  13       59.87       24.05     10.54 o 
  -2   7  13       96.55       85.25     15.97 o 
  -1   7  13     1072.71     1125.30     29.71 o 
   0   7  13        0.01       11.74     16.06 o 
   1   7  13     1070.12     1077.93     32.63 o 
   2   7  13       96.54       72.58     20.31 o 
   3   7  13       54.92       33.97     21.64 o 
   4   7  13      203.52      172.93     26.51 o 
   5   7  13      230.27      189.47     25.96 o 
   6   7  13        7.32        8.17     24.34 o 
   7   7  13        1.44      -16.51     23.23 o 
  -4   8  13      138.05      167.93     15.45 o 
  -3   8  13      296.40      307.81     13.83 o 
  -2   8  13      420.70      378.36     15.21 o 
  -1   8  13      261.92      233.26     25.36 o 
   0   8  13      101.13       98.25     18.62 o 
   1   8  13      259.08      256.09     22.82 o 
   2   8  13      427.71      421.50     27.73 o 
   3   8  13      292.71      293.73     26.48 o 
   4   8  13      137.26      156.76     25.24 o 
   5   8  13      192.74      180.33     27.07 o 
   6   8  13       96.57      124.39     27.47 o 
   7   8  13       16.51        7.90     23.57 o 
  -3   9  13       15.98       21.08     16.00 o 
  -2   9  13       47.62       50.64     11.98 o 
  -1   9  13      265.05      234.74     15.26 o 
   0   9  13        1.21        8.96     17.35 o 
   1   9  13      268.60      230.93     23.26 o 
   2   9  13       48.69       45.90     21.06 o 
   3   9  13       18.03       -7.25     22.35 o 
   4   9  13       40.59       37.99     24.15 o 
   5   9  13       26.48       25.64     23.90 o 
   6   9  13       83.38       86.12     25.75 o 
   7   9  13       26.27       21.65     27.18 o 
  -3  10  13       37.41       41.62     18.46 o 
  -2  10  13      243.94      197.06     14.64 o 
  -1  10  13        8.88       11.36     12.55 o 
   0  10  13        0.81       -0.28     13.18 o 
   1  10  13        7.86        1.67     18.12 o 
   2  10  13      239.34      234.14     25.68 o 
   3  10  13       36.61       23.06     22.98 o 
   4  10  13       15.69       21.81     23.89 o 
   5  10  13        4.54        9.69     24.65 o 
   6  10  13       17.70       27.88     24.90 o 
  -3  11  13        9.18       -0.51     17.98 o 
  -2  11  13      137.60      137.62     22.64 o 
  -1  11  13        5.30        3.54     12.95 o 
   0  11  13       34.03       27.50     13.74 o 
   1  11  13        5.79       -4.38     14.65 o 
   2  11  13      140.64      157.76     24.06 o 
   3  11  13        9.88        3.37     22.49 o 
   4  11  13       25.88        9.02     25.30 o 
   5  11  13       12.36        9.71     24.72 o 
  -2  12  13       38.06       20.33     22.31 o 
  -1  12  13       94.53       91.65     32.44 o 
   0  12  13       69.40       72.34     15.01 o 
   1  12  13       96.73       94.85     16.26 o 
   2  12  13       37.57       43.50     16.97 o 
   3  12  13      135.32      121.76     19.07 o 
   4  12  13        9.19        4.02     24.83 o 
  -2  13  13       97.96       89.83     25.12 o 
  -1  13  13       14.85       12.57     24.11 o 
   0  13  13        8.29        0.83     14.76 o 
   1  13  13       14.82       10.57     15.27 o 
   2  13  13       99.86      104.77     17.88 o 
   0   0  14      134.73      176.05     21.16 o 
   1   0  14      776.23      918.14     26.38 o 
   2   0  14      759.55      720.65     27.46 o 
   3   0  14      471.80      546.29     26.82 o 
   4   0  14        0.07        2.37      6.24 o 
   5   0  14      502.42      466.75     29.59 o 
   6   0  14      243.09      237.90     27.22 o 
   7   0  14      312.49      335.51     28.29 o 
   8   0  14      102.64      126.38     25.41 o 
   9   0  14       17.88       19.46     16.44 o 
  -9   1  14       16.02       12.90     22.53 o 
  -8   1  14       21.06       30.69     22.78 o 
  -7   1  14       23.79       34.74     21.78 o 
  -6   1  14        3.85       21.03     23.61 o 
  -5   1  14      648.97      643.22     30.59 o 
  -4   1  14      608.45      582.39     37.90 o 
  -3   1  14      276.08      273.62     22.54 o 
  -2   1  14       84.36      101.62     14.45 o 
  -1   1  14      607.19      616.61     18.70 o 
   0   1  14      465.62      483.08     17.87 o 
   1   1  14      600.53      603.52     25.37 o 
   2   1  14       82.53       91.04     20.84 o 
   3   1  14      261.25      263.82     11.28 o 
   4   1  14      604.23      599.29     13.85 o 
   5   1  14      653.74      610.50     32.06 o 
   6   1  14        4.31       -1.08     25.42 o 
   7   1  14       25.58       26.93     23.42 o 
   8   1  14       21.62       -5.55     23.88 o 
   9   1  14       15.61        4.52     16.98 o 
  -9   2  14        8.10       13.80     21.23 o 
  -8   2  14        4.89       21.99     20.57 o 
  -7   2  14      130.21      118.48     22.24 o 
  -6   2  14      590.74      616.82     29.99 o 
  -5   2  14      115.55      138.62     23.39 o 
  -4   2  14      812.57      802.26     32.02 o 
  -3   2  14      146.86      154.09     23.64 o 
  -2   2  14      352.24      390.12     16.25 o 
  -1   2  14     2289.07     2339.34     43.30 o 
   0   2  14       50.18       44.03     13.56 o 
   1   2  14     2299.00     2302.94     39.15 o 
   2   2  14      358.14      398.02     23.75 o 
   3   2  14      143.34      152.24     11.60 o 
   4   2  14      820.59      803.04     17.12 o 
   5   2  14      114.75      149.16     24.63 o 
   6   2  14      586.68      621.85     31.56 o 
   7   2  14      128.45      132.64     25.06 o 
   8   2  14        4.92       -1.87     24.95 o 
   9   2  14        7.99       -2.00     17.81 o 
  -8   3  14       16.79       13.65     18.64 o 
  -7   3  14       31.23       33.11     22.95 o 
  -6   3  14      299.31      266.51     26.04 o 
  -5   3  14       42.31       51.03     24.68 o 
  -4   3  14      519.80      563.19     29.24 o 
  -3   3  14        2.27        8.64     13.03 o 
  -2   3  14       71.73       73.95     13.28 o 
  -1   3  14     1725.77     1837.93     24.85 o 
   0   3  14        5.01       16.42     17.52 o 
   1   3  14     1696.05     1814.60     36.60 o 
   2   3  14       66.66       40.96     20.54 o 
   3   3  14        2.16        7.89      9.91 o 
   4   3  14      518.46      485.20     17.96 o 
   5   3  14       45.89       79.38     23.53 o 
   6   3  14      295.89      304.43     26.73 o 
   7   3  14       31.94       37.21     21.94 o 
   8   3  14       17.76       37.07     23.47 o 
  -8   4  14       10.34       18.71     18.23 o 
  -7   4  14       50.26       51.50     22.27 o 
  -6   4  14      410.19      476.16     28.24 o 
  -5   4  14       78.04       85.01     25.10 o 
  -4   4  14       35.58       36.21      4.05 o 
  -3   4  14      636.10      645.77     18.14 o 
  -2   4  14      115.27      110.59     14.21 o 
  -1   4  14     1761.18     1798.71     32.66 o 
   0   4  14     1004.98     1010.20     28.28 o 
   1   4  14     1746.72     1820.60     37.42 o 
   2   4  14      113.47      157.51     20.54 o 
   3   4  14      629.91      642.91     15.25 o 
   4   4  14       36.22       46.93      9.30 o 
   5   4  14       80.08       99.49     23.87 o 
   6   4  14      405.88      413.45     30.08 o 
   7   4  14       51.18       57.23     23.45 o 
   8   4  14       10.76       25.86     23.27 o 
  -6   5  14      173.03      174.84     23.84 o 
  -5   5  14       35.88       34.53     23.93 o 
  -4   5  14      841.62      798.19     12.82 o 
  -3   5  14       30.12       40.73     15.95 o 
  -2   5  14      836.08      900.07     24.54 o 
  -1   5  14       41.88       33.24     16.83 o 
   0   5  14      731.78      714.01     26.10 o 
   1   5  14       42.57       55.80     17.79 o 
   2   5  14      814.26      885.27     29.97 o 
   3   5  14       30.28       33.83     10.82 o 
   4   5  14      843.85      765.79     15.82 o 
   5   5  14       36.40       20.21     24.06 o 
   6   5  14      170.60      183.03     26.48 o 
   7   5  14       39.04       15.87     23.83 o 
   8   5  14       82.67      125.13     26.98 o 
  -4   6  14       72.89       92.03     10.89 o 
  -3   6  14      254.57      214.48     24.86 o 
  -2   6  14        0.82       17.66     16.20 o 
  -1   6  14        7.14      -10.80     16.65 o 
   0   6  14      170.01      150.78     18.30 o 
   1   6  14        5.67       14.57     17.65 o 
   2   6  14        0.76       14.12     20.40 o 
   3   6  14      258.47      225.62     25.83 o 
   4   6  14       71.73       76.78     24.99 o 
   5   6  14       79.63       67.96     24.70 o 
   6   6  14       48.96       48.34     24.45 o 
   7   6  14        4.69      -12.86     23.29 o 
   8   6  14        3.88       11.11     24.13 o 
  -4   7  14       71.47      104.42     13.11 o 
  -3   7  14      131.31      116.00     11.40 o 
  -2   7  14      108.36      119.34     17.79 o 
  -1   7  14       32.56       17.14     18.80 o 
   0   7  14      627.58      555.28     24.72 o 
   1   7  14       33.32       55.07     19.31 o 
   2   7  14      116.23      121.49     22.16 o 
   3   7  14      132.07      118.95     25.00 o 
   4   7  14       65.99       59.62     21.63 o 
   5   7  14       44.36       50.85     22.60 o 
   6   7  14        3.87        7.65     24.77 o 
   7   7  14        2.32       -8.19     24.26 o 
  -3   8  14       86.64       90.79     11.26 o 
  -2   8  14      144.15      121.63     13.15 o 
  -1   8  14       96.76      109.09     19.06 o 
   0   8  14      106.43      100.75     19.09 o 
   1   8  14       96.09       74.69     20.05 o 
   2   8  14      142.95      119.08     23.29 o 
   3   8  14       90.76       89.69     23.01 o 
   4   8  14        5.21      -11.65     23.48 o 
   5   8  14       73.07       90.19     24.99 o 
   6   8  14       49.60       27.61     23.59 o 
   7   8  14        4.33      -11.21     26.34 o 
  -3   9  14        4.97        7.73     15.79 o 
  -2   9  14      230.92      218.41     14.15 o 
  -1   9  14       59.26       79.09     16.91 o 
   0   9  14      498.86      487.24     26.06 o 
   1   9  14       60.81       92.59     20.87 o 
   2   9  14      234.83      242.32     25.54 o 
   3   9  14        5.62        1.15     20.73 o 
   4   9  14       52.64       41.23     22.82 o 
   5   9  14       20.10       10.92     22.67 o 
   6   9  14       26.43       34.38     26.01 o 
  -3  10  14       30.86       30.45     18.19 o 
  -2  10  14       40.34       41.58     13.01 o 
  -1  10  14      166.01      170.24     14.48 o 
   0  10  14       31.26       19.99     17.13 o 
   1  10  14      163.21      171.60     22.13 o 
   2  10  14       38.79       47.67     20.62 o 
   3  10  14       31.77        7.85     22.91 o 
   4  10  14      179.51      207.96     28.32 o 
   5  10  14       15.64       15.08     23.43 o 
   6  10  14        7.33       14.48     26.49 o 
  -3  11  14       60.41       59.91     20.08 o 
  -2  11  14       21.68       -3.65     20.67 o 
  -1  11  14      128.53      129.99     14.34 o 
   0  11  14       71.11       65.33     14.42 o 
   1  11  14      132.71      140.45     21.55 o 
   2  11  14       21.41       12.45     22.18 o 
   3  11  14       63.04       43.92     22.76 o 
   4  11  14       53.86       40.01     24.90 o 
   5  11  14       64.54       54.69     26.81 o 
  -2  12  14      125.68      109.28     23.03 o 
  -1  12  14       66.45       49.58     13.88 o 
   0  12  14        3.78        1.17     14.37 o 
   1  12  14       65.90       47.55     15.35 o 
   2  12  14      127.35      117.52     18.50 o 
   3  12  14       11.10        4.05     23.72 o 
   4  12  14       46.46       40.32     26.74 o 
  -2  13  14        4.77       21.53     22.65 o 
  -1  13  14       71.27       76.36     24.61 o 
   0  13  14       46.96       42.02     15.24 o 
   1  13  14       72.60       90.51     16.69 o 
   2  13  14        4.79       -0.46     15.83 o 
   1   0  15      260.72      216.19     16.81 o 
   2   0  15      544.67      654.27     27.89 o 
   3   0  15      353.48      351.39     24.57 o 
   4   0  15      193.97      233.26     21.01 o 
   5   0  15        1.15      -14.60     24.62 o 
   6   0  15       33.78       30.37     24.23 o 
   7   0  15        0.09       -8.10     22.91 o 
   8   0  15       53.17       57.42     23.82 o 
   9   0  15        0.00       10.96     16.89 o 
  -9   1  15        4.50       21.62     23.25 o 
  -8   1  15       18.98       34.07     23.13 o 
  -7   1  15       61.01       57.41     22.34 o 
  -6   1  15      308.54      351.53     27.87 o 
  -5   1  15        1.82        2.20     23.35 o 
  -4   1  15      429.70      399.89     37.14 o 
  -3   1  15      286.49      317.59     25.10 o 
  -2   1  15      503.88      490.27     18.04 o 
  -1   1  15     1438.31     1480.62     32.68 o 
   0   1  15       25.00        9.62     14.10 o 
   1   1  15     1448.09     1413.90     23.63 o 
   2   1  15      507.22      520.86     25.81 o 
   3   1  15      290.56      282.83     14.74 o 
   4   1  15      433.60      409.01     12.97 o 
   5   1  15        1.81      -20.64     24.78 o 
   6   1  15      316.22      286.60     29.08 o 
   7   1  15       60.77       47.20     24.49 o 
   8   1  15       19.00        6.13     25.03 o 
   9   1  15        4.26        7.73     17.22 o 
  -8   2  15        3.05        3.27     21.66 o 
  -7   2  15       38.17       42.15     22.84 o 
  -6   2  15      194.85      224.80     25.97 o 
  -5   2  15       30.93       50.39     23.74 o 
  -4   2  15        2.88        4.38     25.09 o 
  -3   2  15      346.78      357.57     27.50 o 
  -2   2  15        3.66        1.94     13.19 o 
  -1   2  15      304.11      326.07     16.60 o 
   0   2  15      264.20      333.87     23.86 o 
   1   2  15      300.83      337.75     23.76 o 
   2   2  15        3.88       -4.12     20.90 o 
   3   2  15      340.15      337.40     25.63 o 
   4   2  15        2.59        2.29      9.94 o 
   5   2  15       29.45      -16.10     27.14 o 
   6   2  15      193.49      179.43     28.37 o 
   7   2  15       38.16        7.38     25.53 o 
   8   2  15        3.23      -16.33     24.88 o 
  -7   3  15       57.94       49.69     24.03 o 
  -6   3  15      433.60      359.20     27.66 o 
  -5   3  15      394.90      389.56     30.51 o 
  -4   3  15      312.56      262.90     27.44 o 
  -3   3  15      157.54      150.05     15.11 o 
  -2   3  15      268.73      273.03     15.75 o 
  -1   3  15     1373.76     1553.39     48.38 o 
   0   3  15      805.82      838.24     27.04 o 
   1   3  15     1393.96     1524.65     34.96 o 
   2   3  15      278.69      244.62     22.74 o 
   3   3  15      163.69      111.49     25.66 o 
   4   3  15      324.07      332.10     27.16 o 
   5   3  15      393.45      401.51     28.46 o 
   6   3  15      442.57      423.44     29.41 o 
   7   3  15       60.09       50.13     23.47 o 
   8   3  15        3.98       33.46     23.80 o 
  -8   4  15       27.91       31.80     18.61 o 
  -7   4  15       11.50        7.67     22.41 o 
  -6   4  15        5.26       11.09     22.44 o 
  -5   4  15        8.85       29.00     23.94 o 
  -4   4  15      115.95      101.25     11.12 o 
  -3   4  15      285.00      249.21     16.35 o 
  -2   4  15       18.87       22.27     13.79 o 
  -1   4  15       70.49      107.19     17.67 o 
   0   4  15      144.78      127.21     18.82 o 
   1   4  15       67.98       60.63     19.98 o 
   2   4  15       20.38       38.50     19.96 o 
   3   4  15      280.60      273.99     24.32 o 
   4   4  15      111.92      125.03     11.20 o 
   5   4  15        8.27       10.50     23.01 o 
   6   4  15        5.80       26.06     23.08 o 
   7   4  15       11.17       29.02     22.32 o 
   8   4  15       27.88       49.44     23.42 o 
  -6   5  15       18.14       25.02     22.47 o 
  -5   5  15      114.70      128.53     25.30 o 
  -4   5  15      187.56      159.64     22.20 o 
  -3   5  15     1401.25     1434.44     29.62 o 
  -2   5  15      642.41      668.78     24.54 o 
  -1   5  15      794.48      717.52     25.72 o 
   0   5  15      198.23      147.37     21.15 o 
   1   5  15      799.87      763.56     28.80 o 
   2   5  15      638.99      602.77     27.84 o 
   3   5  15     1397.40     1453.37     39.95 o 
   4   5  15      191.30      164.46     11.30 o 
   5   5  15      109.18      117.52     24.26 o 
   6   5  15       18.51       10.79     23.40 o 
   7   5  15       57.25       67.61     25.12 o 
   8   5  15       17.31       45.96     24.35 o 
  -4   6  15      329.97      314.55     13.43 o 
  -3   6  15      201.97      186.86     11.48 o 
  -2   6  15      495.52      491.07     21.97 o 
  -1   6  15      368.28      337.96     22.46 o 
   0   6  15      125.30       76.36     20.89 o 
   1   6  15      369.81      378.21     24.71 o 
   2   6  15      493.82      506.30     28.60 o 
   3   6  15      203.20      195.98     24.96 o 
   4   6  15      328.69      313.30     27.00 o 
   5   6  15      218.45      264.70     28.63 o 
   6   6  15       49.46       69.25     25.54 o 
   7   6  15       10.63       16.27     24.54 o 
   8   6  15       37.81       60.79     26.91 o 
  -3   7  15      193.18      179.30     12.22 o 
  -2   7  15      246.13      224.91     19.37 o 
  -1   7  15      109.68       98.65     20.27 o 
   0   7  15       35.54       67.51     18.42 o 
   1   7  15      114.83      113.04     20.41 o 
   2   7  15      248.72      198.02     24.05 o 
   3   7  15      189.59      154.57     25.43 o 
   4   7  15      128.63      104.47     24.91 o 
   5   7  15      152.73      132.02     25.83 o 
   6   7  15        0.20        2.67     23.46 o 
   7   7  15      100.26       93.05     26.84 o 
  -3   8  15        9.04       16.23     14.85 o 
  -2   8  15      406.39      384.09     15.78 o 
  -1   8  15       58.35       51.99     20.81 o 
   0   8  15      391.20      411.97     24.38 o 
   1   8  15       57.29       38.31     19.63 o 
   2   8  15      400.40      376.95     28.43 o 
   3   8  15        8.80        6.94     21.83 o 
   4   8  15      248.00      268.09     27.00 o 
   5   8  15       12.34       15.59     23.55 o 
   6   8  15       15.49       22.88     23.85 o 
   7   8  15       23.98       38.87     25.27 o 
  -3   9  15       50.19       35.22     16.39 o 
  -2   9  15      237.44      225.59     14.10 o 
  -1   9  15      224.43      220.70     21.81 o 
   0   9  15      478.80      506.54     26.40 o 
   1   9  15      226.18      207.58     22.87 o 
   2   9  15      240.64      242.98     24.85 o 
   3   9  15       53.06       39.35     22.34 o 
   4   9  15        2.27        4.93     21.77 o 
   5   9  15       10.30       26.49     23.01 o 
   6   9  15       22.92       11.01     23.25 o 
  -3  10  15       71.94       66.62     18.69 o 
  -2  10  15       36.60       25.11     12.52 o 
  -1  10  15       69.12       74.05     18.17 o 
   0  10  15       29.21       36.18     18.16 o 
   1  10  15       69.15       70.28     20.39 o 
   2  10  15       37.93       27.71     21.20 o 
   3  10  15       71.50       66.93     23.10 o 
   4  10  15        4.00        1.47     23.96 o 
   5  10  15       44.50       33.73     23.85 o 
  -2  11  15       98.54       86.13     21.10 o 
  -1  11  15        4.26       11.11     12.81 o 
   0  11  15       67.97       69.14     14.52 o 
   1  11  15        4.77        9.51     19.58 o 
   2  11  15      100.94       89.40     23.15 o 
   3  11  15       30.31       38.52     23.77 o 
   4  11  15       41.67       50.50     23.90 o 
   5  11  15       30.00       17.58     25.49 o 
  -2  12  15        4.39        0.09     21.46 o 
  -1  12  15        4.46      -18.36     22.19 o 
   0  12  15        4.55       -1.08     14.06 o 
   1  12  15        4.48       -5.00     15.21 o 
   2  12  15        4.26       -5.43     16.42 o 
   3  12  15       27.56       30.67     23.52 o 
  -1  13  15       23.74        9.67     23.20 o 
   0  13  15       45.14       48.38     15.66 o 
   1  13  15       23.54       16.28     15.62 o 
   0   0  16     1761.34     1793.75     38.42 o 
   1   0  16      134.54      154.68     17.15 o 
   2   0  16        0.27       38.34     21.83 o 
   3   0  16      232.76      193.85     24.60 o 
   4   0  16      238.25      214.23     10.47 o 
   5   0  16       10.16       35.82     25.63 o 
   6   0  16      548.61      567.41     32.79 o 
   7   0  16       14.48       27.59     24.65 o 
   8   0  16        1.73       13.49     24.01 o 
  -8   1  16       29.76       59.20     23.92 o 
  -7   1  16      305.97      298.04     27.96 o 
  -6   1  16        1.09       16.12     23.73 o 
  -5   1  16      413.33      443.61     30.93 o 
  -4   1  16      343.36      326.47     11.31 o 
  -3   1  16      651.52      647.35     30.64 o 
  -2   1  16      379.84      358.97     17.63 o 
  -1   1  16      430.19      470.47     19.02 o 
   0   1  16       44.27       52.12     15.80 o 
   1   1  16      417.00      430.58     18.50 o 
   2   1  16      384.03      372.20     24.87 o 
   3   1  16      655.83      628.25     15.78 o 
   4   1  16      342.28      323.48     12.91 o 
   5   1  16      407.02      390.64     31.66 o 
   6   1  16        0.88        4.04     24.67 o 
   7   1  16      303.65      257.68     29.18 o 
   8   1  16       29.56       45.24     25.52 o 
  -8   2  16        9.24       26.29     23.27 o 
  -7   2  16       17.11       47.26     22.63 o 
  -6   2  16      272.24      325.16     27.40 o 
  -5   2  16       10.79      -20.37     27.00 o 
  -4   2  16      113.20       80.91      7.36 o 
  -3   2  16      326.41      315.20     27.55 o 
  -2   2  16      443.39      438.26     18.05 o 
  -1   2  16      388.32      400.76     18.27 o 
   0   2  16     1118.90     1154.49     23.07 o 
   1   2  16      392.23      400.57     24.26 o 
   2   2  16      437.82      425.50     27.54 o 
   3   2  16      327.59      309.51     26.08 o 
   4   2  16      117.22       83.86     25.84 o 
   5   2  16       10.27      -20.03     27.41 o 
   6   2  16      271.73      260.94     28.62 o 
   7   2  16       17.64       17.41     26.25 o 
   8   2  16        8.76      -26.60     26.60 o 
  -7   3  16       25.61       38.85     24.33 o 
  -6   3  16       33.41       36.33     24.62 o 
  -5   3  16      587.34      583.87     33.09 o 
  -4   3  16      229.50      291.81     29.29 o 
  -3   3  16      112.61      104.61     15.20 o 
  -2   3  16      864.36      922.05     21.77 o 
  -1   3  16      630.98      628.26     23.89 o 
   0   3  16      159.64      180.05     20.84 o 
   1   3  16      625.51      576.79     27.85 o 
   2   3  16      864.43      882.85     33.18 o 
   3   3  16      105.21       96.22     24.11 o 
   4   3  16      227.85      207.68     28.14 o 
   5   3  16      580.33      613.62     32.84 o 
   6   3  16       35.19       54.82     23.75 o 
   7   3  16       25.48       38.25     26.13 o 
   8   3  16        2.61      -26.19     26.87 o 
  -7   4  16       60.77       63.80     24.56 o 
  -6   4  16      136.04      134.33     25.07 o 
  -5   4  16       46.74       35.59     24.65 o 
  -4   4  16      179.15      154.22     31.71 o 
  -3   4  16        1.98       10.72     14.68 o 
  -2   4  16       43.25       35.34     15.59 o 
  -1   4  16      497.33      550.45     24.73 o 
   0   4  16        7.87        2.01     18.85 o 
   1   4  16      505.34      517.82     27.23 o 
   2   4  16       43.60       10.52     22.68 o 
   3   4  16        2.05       33.27     22.13 o 
   4   4  16      178.28      176.52     24.87 o 
   5   4  16       44.93       42.88     24.90 o 
   6   4  16      134.98      159.39     26.38 o 
   7   4  16       61.66       91.14     24.54 o 
   8   4  16        5.35       24.77     24.04 o 
  -6   5  16       36.29       53.89     23.44 o 
  -5   5  16      183.63      233.25     26.78 o 
  -4   5  16      742.77      699.36     17.03 o 
  -3   5  16       71.18       89.74     19.19 o 
  -2   5  16      546.32      541.16     26.10 o 
  -1   5  16     1625.63     1542.10     34.92 o 
   0   5  16      454.45      457.65     25.86 o 
   1   5  16     1616.27     1497.77     38.37 o 
   2   5  16      540.53      561.93     27.85 o 
   3   5  16       73.72       59.21     21.33 o 
   4   5  16      729.20      759.72     33.98 o 
   5   5  16      183.05      164.74     25.05 o 
   6   5  16       35.26       52.11     24.72 o 
   7   5  16       47.24       49.79     23.95 o 
   8   5  16        7.62       43.02     26.18 o 
  -3   6  16       11.47       13.68     18.14 o 
  -2   6  16     1215.49     1235.45     30.27 o 
  -1   6  16      218.94      232.11     21.87 o 
   0   6  16      222.88      232.41     23.77 o 
   1   6  16      220.82      256.54     23.62 o 
   2   6  16     1217.73     1259.74     37.49 o 
   3   6  16       11.77       27.58     21.24 o 
   4   6  16      139.71      103.37     25.46 o 
   5   6  16       18.73       -0.69     23.01 o 
   6   6  16       11.18       22.56     23.98 o 
   7   6  16        8.30        9.21     24.20 o 
  -3   7  16      127.54       91.33     11.49 o 
  -2   7  16       71.48       93.65     19.93 o 
  -1   7  16      212.18      187.27     22.76 o 
   0   7  16      494.98      464.03     28.37 o 
   1   7  16      214.42      232.51     23.43 o 
   2   7  16       69.04       92.25     22.85 o 
   3   7  16      126.52      125.51     23.69 o 
   4   7  16      156.16      151.36     24.75 o 
   5   7  16       25.15       31.04     23.66 o 
   6   7  16       11.33       20.70     23.42 o 
   7   7  16       24.86       37.82     24.66 o 
  -3   8  16       10.04        2.94     10.32 o 
  -2   8  16       21.52       24.13     18.23 o 
  -1   8  16       14.12       -1.67     19.89 o 
   0   8  16      156.99      203.21     21.85 o 
   1   8  16       13.68       41.98     20.25 o 
   2   8  16       21.37        8.00     21.82 o 
   3   8  16        9.21       11.95     21.65 o 
   4   8  16      121.99      116.46     24.38 o 
   5   8  16       29.42       34.75     24.82 o 
   6   8  16       33.98       40.15     26.87 o 
   7   8  16       16.73       31.50     26.97 o 
  -3   9  16        4.00       -7.33     15.41 o 
  -2   9  16       10.53        8.02     11.30 o 
  -1   9  16      224.16      203.49     22.57 o 
   0   9  16       71.12       82.84     19.94 o 
   1   9  16      226.81      236.37     23.79 o 
   2   9  16        8.70        8.58     20.38 o 
   3   9  16        4.84       -3.56     22.87 o 
   4   9  16        2.43        8.99     22.54 o 
   5   9  16       41.05       34.59     24.42 o 
   6   9  16        1.46       17.37     25.72 o 
  -3  10  16       40.66       34.07     17.97 o 
  -2  10  16      158.14      164.72     14.40 o 
  -1  10  16      113.64      125.03     14.92 o 
   0  10  16      141.04      136.68     20.34 o 
   1  10  16      114.55      143.68     22.36 o 
   2  10  16      159.68      188.22     25.22 o 
   3  10  16       40.83       46.88     23.33 o 
   4  10  16       43.53       58.01     25.61 o 
   5  10  16       10.97       12.90     25.71 o 
  -2  11  16        2.64      -18.39     19.53 o 
  -1  11  16       51.33       58.02     14.23 o 
   0  11  16       24.67       19.71     14.27 o 
   1  11  16       53.19       59.30     20.97 o 
   2  11  16        2.42       -3.02     21.27 o 
   3  11  16       95.87      110.58     25.91 o 
   4  11  16       33.32       40.56     24.82 o 
  -2  12  16      120.25       99.79     22.70 o 
  -1  12  16        0.52        5.01     20.78 o 
   0  12  16        0.91       -3.80     14.19 o 
   1  12  16        0.54       -7.78     15.09 o 
   2  12  16      120.99      123.06     24.74 o 
   3  12  16        6.28        0.53     23.34 o 
  -1  13  16       94.89      109.91     25.47 o 
   0  13  16        8.69       -2.45     14.86 o 
   1  13  16       94.84      132.46     21.23 o 
   1   0  17      642.40      652.85     24.01 o 
   2   0  17      233.24      276.24     24.64 o 
   3   0  17       41.02       60.32     24.99 o 
   4   0  17      178.48      140.75     13.51 o 
   5   0  17      484.65      502.24     32.87 o 
   6   0  17      581.90      521.24     32.13 o 
   7   0  17        0.71        9.36     24.58 o 
   8   0  17       46.57       27.74     24.78 o 
  -8   1  17       43.09       72.93     25.55 o 
  -7   1  17       13.13       17.12     23.20 o 
  -6   1  17      248.23      246.96     27.88 o 
  -5   1  17      740.67      784.70     36.09 o 
  -4   1  17      778.78      725.32     13.27 o 
  -3   1  17      443.60      470.26     31.58 o 
  -2   1  17      243.98      236.16     17.66 o 
  -1   1  17      258.97      264.76     17.75 o 
   0   1  17      100.59       92.04     16.13 o 
   1   1  17      255.80      261.15     17.48 o 
   2   1  17      242.21      269.77     25.40 o 
   3   1  17      437.38      438.14     14.87 o 
   4   1  17      772.63      721.77     16.89 o 
   5   1  17      736.47      758.21     36.91 o 
   6   1  17      240.00      217.00     27.51 o 
   7   1  17       12.49       22.90     25.24 o 
   8   1  17       42.10       36.25     26.06 o 
  -8   2  17        7.35       20.95     23.14 o 
  -7   2  17       13.70       35.48     24.03 o 
  -6   2  17       12.24       23.99     24.67 o 
  -5   2  17       89.17       85.22     28.42 o 
  -4   2  17      326.48      310.32     12.72 o 
  -3   2  17      215.82      199.51     28.02 o 
  -2   2  17      674.16      695.32     21.35 o 
  -1   2  17     1162.48     1128.89     23.69 o 
   0   2  17      673.05      709.82     21.40 o 
   1   2  17     1154.78     1202.75     33.88 o 
   2   2  17      672.96      687.75     31.74 o 
   3   2  17      218.56      167.17     25.69 o 
   4   2  17      324.43      304.27     30.43 o 
   5   2  17       88.36       58.89     28.62 o 
   6   2  17       11.89      -11.31     26.09 o 
   7   2  17       13.38       10.81     25.97 o 
   8   2  17        7.31       -6.32     26.29 o 
  -7   3  17       71.79       92.34     25.28 o 
  -6   3  17       67.10      100.74     26.20 o 
  -5   3  17      538.81      558.85     33.47 o 
  -4   3  17      158.62      161.90     28.92 o 
  -3   3  17     1123.46     1141.38     24.46 o 
  -2   3  17      379.09      361.01     18.37 o 
  -1   3  17      453.41      470.29     41.52 o 
   0   3  17       15.92       28.14     20.62 o 
   1   3  17      446.11      454.33     27.98 o 
   2   3  17      379.70      307.19     25.67 o 
   3   3  17     1126.16     1111.25     39.28 o 
   4   3  17      161.01      128.49     26.87 o 
   5   3  17      542.51      495.04     33.90 o 
   6   3  17       65.62       52.78     27.00 o 
   7   3  17       74.21       74.10     26.92 o 
   8   3  17       27.14       -2.37     26.50 o 
  -7   4  17       22.61       19.46     23.58 o 
  -6   4  17       33.38       27.49     24.24 o 
  -5   4  17      287.22      295.32     28.45 o 
  -4   4  17       52.29       83.68     27.94 o 
  -3   4  17      122.93      135.76     16.97 o 
  -2   4  17       39.14       54.65     16.09 o 
  -1   4  17       40.98       79.07     20.12 o 
   0   4  17      547.78      583.20     27.91 o 
   1   4  17       40.73       37.70     23.29 o 
   2   4  17       37.35       44.60     24.52 o 
   3   4  17      122.74      101.11     26.75 o 
   4   4  17       51.37       88.47     24.45 o 
   5   4  17      284.91      312.26     29.18 o 
   6   4  17       34.20       52.12     23.42 o 
   7   4  17       22.73       36.00     24.62 o 
   8   4  17       17.46       13.41     28.05 o 
  -6   5  17      116.66      106.66     24.15 o 
  -5   5  17      160.75      170.02     26.94 o 
  -4   5  17       26.71       46.59     27.68 o 
  -3   5  17     1096.54     1115.58     30.57 o 
  -2   5  17        9.15        2.43     21.36 o 
  -1   5  17       82.08       81.79     20.76 o 
   0   5  17        0.72        9.39     20.45 o 
   1   5  17       82.49       67.13     24.21 o 
   2   5  17        9.54      -21.20     25.49 o 
   3   5  17     1116.60     1179.90     38.83 o 
   4   5  17       26.24       44.42     25.12 o 
   5   5  17      162.77      181.12     25.14 o 
   6   5  17      118.90       95.42     24.35 o 
   7   5  17       79.44      108.95     26.96 o 
   8   5  17       17.19       23.24     24.94 o 
  -3   6  17       29.77       41.01     18.96 o 
  -2   6  17       87.63      105.05     20.59 o 
  -1   6  17      347.95      325.24     24.49 o 
   0   6  17      871.02      841.15     32.72 o 
   1   6  17      347.29      286.94     27.46 o 
   2   6  17       85.34       95.98     22.76 o 
   3   6  17       30.07       30.29     23.47 o 
   4   6  17      379.84      371.46     29.45 o 
   5   6  17       59.33       56.01     24.22 o 
   6   6  17       39.62       36.83     23.63 o 
   7   6  17        9.91       27.21     25.39 o 
  -3   7  17      457.80      397.07     14.53 o 
  -2   7  17      503.96      509.17     25.68 o 
  -1   7  17      178.06      144.78     22.80 o 
   0   7  17       36.19       27.98     23.19 o 
   1   7  17      181.05      213.06     23.93 o 
   2   7  17      501.69      456.99     29.75 o 
   3   7  17      453.63      422.24     29.41 o 
   4   7  17       23.25       30.96     21.80 o 
   5   7  17       24.47       26.68     23.13 o 
   6   7  17       88.84       94.21     26.46 o 
   7   7  17       10.07       10.67     25.08 o 
  -3   8  17      252.23      240.77     13.21 o 
  -2   8  17       92.57       84.12     18.29 o 
  -1   8  17       30.49       20.99     20.69 o 
   0   8  17      273.65      262.40     26.85 o 
   1   8  17       29.97       55.88     20.26 o 
   2   8  17       95.02       89.28     21.90 o 
   3   8  17      251.79      237.63     26.40 o 
   4   8  17       58.99       54.25     23.31 o 
   5   8  17        1.28       10.92     24.92 o 
   6   8  17        0.65       15.95     23.56 o 
  -3   9  17      133.87      123.86     18.17 o 
  -2   9  17       59.82       57.38     12.40 o 
  -1   9  17      142.20      119.38     20.70 o 
   0   9  17       92.83       85.88     20.25 o 
   1   9  17      144.31      172.19     22.04 o 
   2   9  17       62.97       69.90     21.80 o 
   3   9  17      131.21      169.22     25.90 o 
   4   9  17       35.49       86.78     24.83 o 
   5   9  17       59.19       86.09     27.21 o 
   6   9  17       62.30       76.62     26.57 o 
  -2  10  17       45.52       43.03     13.18 o 
  -1  10  17       18.34        7.66     13.40 o 
   0  10  17       38.91       71.97     19.38 o 
   1  10  17       18.13       30.08     20.19 o 
   2  10  17       45.91       54.34     23.21 o 
   3  10  17        0.30        3.09     22.22 o 
   4  10  17        0.80        8.29     25.08 o 
   5  10  17       25.73       44.90     25.04 o 
  -2  11  17       31.31       11.06     20.07 o 
  -1  11  17        1.81      -14.36     14.36 o 
   0  11  17       38.36       66.07     19.63 o 
   1  11  17        2.16       15.97     19.83 o 
   2  11  17       32.11       38.83     22.78 o 
   3  11  17       53.03       60.04     24.50 o 
   4  11  17       29.38       48.47     25.82 o 
  -2  12  17        1.34      -10.15     19.91 o 
  -1  12  17        6.13        0.85     20.68 o 
   0  12  17        2.61        3.24     18.16 o 
   1  12  17        6.39       11.17     15.61 o 
   2  12  17        1.37       12.21     22.69 o 
   3  12  17       38.91       62.34     25.51 o 
   0   0  18     1569.78     1611.86     39.95 o 
   1   0  18      229.20      268.88     18.76 o 
   2   0  18        3.77       -3.58     24.78 o 
   3   0  18      752.30      733.98     34.08 o 
   4   0  18       34.31       52.79     10.31 o 
   5   0  18        0.00       18.37     26.87 o 
   6   0  18        0.02       23.41     24.71 o 
   7   0  18       17.24       31.49     25.51 o 
   8   0  18       28.09       21.12     25.64 o 
  -8   1  18        2.29       20.35     24.21 o 
  -7   1  18       37.12       66.37     25.89 o 
  -6   1  18       52.74       60.30     24.38 o 
  -5   1  18      183.62      194.71     27.98 o 
  -4   1  18       70.31       76.96     18.07 o 
  -3   1  18     1281.49     1323.00     41.05 o 
  -2   1  18      231.53      203.95     18.48 o 
  -1   1  18      165.74      202.54     17.97 o 
   0   1  18      667.93      685.44     29.12 o 
   1   1  18      174.07      177.12     17.45 o 
   2   1  18      230.36      262.60     27.47 o 
   3   1  18     1287.38     1295.81     40.40 o 
   4   1  18       69.09       56.80     11.24 o 
   5   1  18      181.48      173.98     29.47 o 
   6   1  18       53.02       51.44     25.20 o 
   7   1  18       36.42       24.38     26.12 o 
   8   1  18        2.51        7.27     26.71 o 
  -8   2  18       29.21       19.55     25.29 o 
  -7   2  18       10.09        2.34     26.60 o 
  -6   2  18       75.83       56.12     26.51 o 
  -5   2  18       48.68       47.62     28.21 o 
  -4   2  18      134.92      151.20     29.71 o 
  -3   2  18      231.28      263.34     30.49 o 
  -2   2  18      302.71      291.57     19.18 o 
  -1   2  18        1.07       19.78     16.41 o 
   0   2  18      159.76      157.60     18.80 o 
   1   2  18        1.08       18.00     21.47 o 
   2   2  18      304.10      258.23     26.16 o 
   3   2  18      232.96      256.82     28.22 o 
   4   2  18      133.75      113.95     26.90 o 
   5   2  18       47.98       39.49     26.53 o 
   6   2  18       74.53       76.46     26.86 o 
   7   2  18       10.21       -7.91     27.07 o 
   8   2  18       28.79       25.25     27.21 o 
  -7   3  18       30.83       16.14     25.12 o 
  -6   3  18      117.59       80.67     25.70 o 
  -5   3  18       13.73       17.43     26.14 o 
  -4   3  18      252.51      279.93     31.43 o 
  -3   3  18      257.89      279.03     19.77 o 
  -2   3  18      684.55      723.37     22.67 o 
  -1   3  18      115.43      127.90     18.65 o 
   0   3  18      109.63      117.96     21.71 o 
   1   3  18      116.51      107.58     24.59 o 
   2   3  18      703.70      694.10     32.45 o 
   3   3  18      263.45      256.34     30.89 o 
   4   3  18      247.83      239.31     29.56 o 
   5   3  18       11.87      -13.19     26.77 o 
   6   3  18      120.87       94.52     27.70 o 
   7   3  18       30.98        5.46     28.00 o 
   8   3  18        5.31        3.51     28.65 o 
  -7   4  18       65.49       58.62     24.58 o 
  -6   4  18       36.24       50.65     26.12 o 
  -5   4  18        2.62       24.80     25.41 o 
  -4   4  18      149.38      151.75     28.92 o 
  -3   4  18      308.10      294.30     18.84 o 
  -2   4  18      227.82      257.82     19.11 o 
  -1   4  18       70.99       94.34     21.63 o 
   0   4  18        2.68       15.06     22.07 o 
   1   4  18       69.40       56.12     24.34 o 
   2   4  18      228.09      208.59     27.14 o 
   3   4  18      304.48      241.91     28.83 o 
   4   4  18      148.28      123.91     30.28 o 
   5   4  18        2.50      -18.66     27.90 o 
   6   4  18       36.77        3.05     26.35 o 
   7   4  18       66.23       29.74     27.42 o 
   8   4  18       23.97       12.35     28.96 o 
  -6   5  18       45.50       89.65     26.61 o 
  -5   5  18       48.74       47.68     25.47 o 
  -4   5  18      310.44      284.90     31.08 o 
  -3   5  18      513.43      483.33     26.10 o 
  -2   5  18      901.91      820.53     31.33 o 
  -1   5  18       21.72       42.19     21.28 o 
   0   5  18       39.25       35.51     22.61 o 
   1   5  18       20.65       -2.50     23.34 o 
   2   5  18      908.72      840.03     35.56 o 
   3   5  18      512.81      457.78     32.58 o 
   4   5  18      303.54      331.42     29.70 o 
   5   5  18       48.00       57.18     23.44 o 
   6   5  18       45.92       58.26     23.82 o 
   7   5  18       89.78      132.55     27.48 o 
  -3   6  18       27.21       34.62     19.67 o 
  -2   6  18      368.10      328.68     24.14 o 
  -1   6  18      363.11      400.93     26.53 o 
   0   6  18       55.55       34.35     22.96 o 
   1   6  18      364.48      366.30     29.58 o 
   2   6  18      368.13      341.91     30.76 o 
   3   6  18       28.11       50.30     24.40 o 
   4   6  18       43.22       54.37     22.58 o 
   5   6  18        3.42       19.01     24.13 o 
   6   6  18       26.79       20.64     23.95 o 
   7   6  18       97.77      127.70     28.18 o 
  -3   7  18       68.40       82.55     18.91 o 
  -2   7  18      835.96      834.69     29.50 o 
  -1   7  18      397.13      404.34     27.57 o 
   0   7  18      334.81      284.37     27.52 o 
   1   7  18      399.99      382.91     31.74 o 
   2   7  18      838.26      794.64     33.85 o 
   3   7  18       68.86       87.49     24.09 o 
   4   7  18       48.02       77.29     23.03 o 
   5   7  18        2.05       12.64     22.79 o 
   6   7  18        7.04       13.74     24.57 o 
   7   7  18        8.35       33.75     25.80 o 
  -3   8  18      352.31      311.76     14.37 o 
  -2   8  18      297.91      322.87     22.09 o 
  -1   8  18      379.71      308.61     24.44 o 
   0   8  18       37.74       16.99     21.82 o 
   1   8  18      382.68      427.54     27.92 o 
   2   8  18      297.21      297.27     26.49 o 
   3   8  18      354.66      312.63     28.65 o 
   4   8  18       32.01       17.48     22.42 o 
   5   8  18        5.33        8.52     23.99 o 
   6   8  18        4.72       22.07     25.56 o 
  -2   9  18       87.91       92.89     12.92 o 
  -1   9  18       39.51       16.87     19.75 o 
   0   9  18       24.38       -4.24     22.27 o 
   1   9  18       41.47       63.86     20.44 o 
   2   9  18       83.86      105.77     24.08 o 
   3   9  18      101.24      114.93     24.37 o 
   4   9  18      100.17      100.97     25.22 o 
   5   9  18       18.49       37.98     25.05 o 
   6   9  18       12.85       17.49     25.78 o 
  -2  10  18       18.81       15.58     17.08 o 
  -1  10  18       26.06       32.85     20.98 o 
   0  10  18        9.09       -3.60     21.38 o 
   1  10  18       26.70       28.16     20.35 o 
   2  10  18       18.23       12.62     22.70 o 
   3  10  18       80.79       71.12     23.73 o 
   4  10  18       26.66       33.95     25.20 o 
   5  10  18       31.74       19.54     24.78 o 
  -2  11  18        8.17        9.87     18.81 o 
  -1  11  18       54.25       48.02     14.62 o 
   0  11  18        9.57       13.90     19.55 o 
   1  11  18       53.48       57.72     21.68 o 
   2  11  18        8.32       20.19     23.25 o 
   3  11  18       84.97      113.42     24.95 o 
   4  11  18       12.50       42.89     26.73 o 
  -1  12  18       20.11       22.51     21.81 o 
   0  12  18       12.52       27.03     14.93 o 
   1  12  18       20.17       34.89     20.48 o 
   2  12  18       18.17       28.62     22.88 o 
   1   0  19        1.31        7.76     16.89 o 
   2   0  19        2.09       -4.86     28.99 o 
   3   0  19       40.83       69.96     26.04 o 
   4   0  19      339.47      327.71     31.86 o 
   5   0  19      526.92      556.78     34.96 o 
   6   0  19       12.05       25.95     25.51 o 
   7   0  19       42.51       44.08     25.73 o 
   8   0  19        0.01       20.60     25.69 o 
  -8   1  19       67.86      117.43     27.11 o 
  -7   1  19       20.31       38.42     25.44 o 
  -6   1  19       63.05       74.46     25.40 o 
  -5   1  19       90.33      120.95     27.05 o 
  -4   1  19      791.06      748.48     37.74 o 
  -3   1  19       23.93       20.51     29.54 o 
  -2   1  19      445.91      435.27     21.51 o 
  -1   1  19      658.61      631.20     26.61 o 
   0   1  19       62.20       86.30     18.72 o 
   1   1  19      652.61      626.70     22.56 o 
   2   1  19      435.34      402.05     30.31 o 
   3   1  19       23.35       56.61     24.88 o 
   4   1  19      786.87      781.86     38.01 o 
   5   1  19       90.30       82.51     27.03 o 
   6   1  19       60.07       69.69     27.06 o 
   7   1  19       21.12        6.44     25.32 o 
   8   1  19       68.02       78.63     28.51 o 
  -8   2  19        2.41      -10.56     27.02 o 
  -7   2  19       45.92       32.97     26.79 o 
  -6   2  19       17.35        8.08     26.54 o 
  -5   2  19      381.90      355.15     32.04 o 
  -4   2  19       68.88       68.93     29.25 o 
  -3   2  19      264.15      237.83     32.40 o 
  -2   2  19       28.50       17.00     17.58 o 
  -1   2  19       81.86       92.91     19.08 o 
   0   2  19       25.24       14.33     17.45 o 
   1   2  19       83.57      108.41     25.41 o 
   2   2  19       28.03       34.24     25.55 o 
   3   2  19      264.71      249.82     31.21 o 
   4   2  19       68.47       63.07     29.42 o 
   5   2  19      380.32      349.93     32.18 o 
   6   2  19       17.16        5.49     27.26 o 
   7   2  19       45.77       45.84     28.02 o 
   8   2  19        2.50        5.27     27.85 o 
  -7   3  19       38.47       31.96     27.02 o 
  -6   3  19       16.35       13.42     25.17 o 
  -5   3  19      109.33      135.26     28.39 o 
  -4   3  19      250.95      234.17     30.92 o 
  -3   3  19      454.82      447.08     40.47 o 
  -2   3  19      256.52      239.37     20.06 o 
  -1   3  19      621.63      643.60     23.88 o 
   0   3  19     1482.94     1334.37     37.01 o 
   1   3  19      616.64      592.86     30.35 o 
   2   3  19      262.27      214.92     27.17 o 
   3   3  19      452.92      453.41     33.88 o 
   4   3  19      249.14      183.80     30.27 o 
   5   3  19      104.06       62.26     28.22 o 
   6   3  19       15.20      -10.66     27.62 o 
   7   3  19       37.76       14.13     27.71 o 
   8   3  19       32.00      -16.51     29.25 o 
  -7   4  19        2.81       28.14     25.07 o 
  -6   4  19       21.45       23.01     26.04 o 
  -5   4  19       15.73       11.02     24.64 o 
  -4   4  19      111.68      110.25     29.25 o 
  -3   4  19       52.11       76.07     18.14 o 
  -2   4  19      149.94      146.55     18.70 o 
  -1   4  19       92.92       79.22     25.33 o 
   0   4  19        0.59       18.93     22.83 o 
   1   4  19       91.71       96.02     26.35 o 
   2   4  19      148.04      124.70     25.93 o 
   3   4  19       52.91       35.03     25.61 o 
   4   4  19      111.27       70.93     28.83 o 
   5   4  19       16.06        6.24     25.66 o 
   6   4  19       21.89      -11.37     29.06 o 
   7   4  19        2.72      -20.47     28.39 o 
   8   4  19       17.37       -4.74     29.12 o 
  -6   5  19       16.80       21.50     25.17 o 
  -5   5  19      399.92      424.87     31.60 o 
  -4   5  19      160.61      168.70     28.99 o 
  -3   5  19      455.09      478.17     26.80 o 
  -2   5  19       85.42       84.34     24.21 o 
  -1   5  19      152.07      183.70     23.68 o 
   0   5  19      310.27      263.90     26.63 o 
   1   5  19      153.05      130.53     26.02 o 
   2   5  19       86.67       60.21     27.98 o 
   3   5  19      446.91      421.42     33.16 o 
   4   5  19      157.23      100.50     30.66 o 
   5   5  19      401.90      450.02     31.95 o 
   6   5  19       17.66       41.26     26.05 o 
   7   5  19       29.59       46.33     28.95 o 
  -3   6  19      117.84      123.44     21.10 o 
  -2   6  19      604.86      543.41     29.70 o 
  -1   6  19      146.43      161.91     24.16 o 
   0   6  19      302.79      263.93     27.02 o 
   1   6  19      145.92      112.76     26.29 o 
   2   6  19      607.80      563.78     34.77 o 
   3   6  19      118.44      131.83     24.92 o 
   4   6  19       79.49      101.47     23.96 o 
   5   6  19        7.17       38.72     25.47 o 
   6   6  19        5.63       28.04     25.37 o 
   7   6  19        6.45       38.65     27.30 o 
  -3   7  19        2.98       11.56     18.62 o 
  -2   7  19       21.57       68.08     19.06 o 
  -1   7  19      233.04      217.33     24.36 o 
   0   7  19        2.34      -10.46     23.50 o 
   1   7  19      223.64      183.15     27.67 o 
   2   7  19       21.79       42.15     23.36 o 
   3   7  19        3.52       29.57     22.84 o 
   4   7  19       55.73       60.19     23.59 o 
   5   7  19       84.52      105.88     25.14 o 
   6   7  19        5.69        0.02     23.75 o 
  -3   8  19       35.79       29.98     11.08 o 
  -2   8  19      284.02      283.31     22.23 o 
  -1   8  19        2.26       -1.41     20.72 o 
   0   8  19      270.66      224.92     25.38 o 
   1   8  19        2.27      -15.30     23.21 o 
   2   8  19      285.23      321.58     28.32 o 
   3   8  19       35.61       35.23     23.95 o 
   4   8  19       41.04       21.87     23.20 o 
   5   8  19       16.29       16.98     23.44 o 
   6   8  19        3.70       21.45     25.83 o 
  -2   9  19       13.05       21.81     17.81 o 
  -1   9  19       39.05       24.42     19.59 o 
   0   9  19       21.10       21.17     22.59 o 
   1   9  19       37.80       47.07     21.30 o 
   2   9  19       12.04       32.74     22.14 o 
   3   9  19      109.75      117.92     24.88 o 
   4   9  19       82.95      118.22     27.01 o 
   5   9  19      104.72      113.48     26.41 o 
  -2  10  19        9.17       -2.53     17.77 o 
  -1  10  19       19.61       12.25     19.80 o 
   0  10  19       17.01       -5.01     22.20 o 
   1  10  19       20.13       43.27     21.11 o 
   2  10  19        9.02       27.51     22.67 o 
   3  10  19        4.77        8.98     22.91 o 
   4  10  19        1.21        3.14     23.80 o 
   5  10  19        6.07       27.91     26.74 o 
  -2  11  19       59.37       60.91     18.65 o 
  -1  11  19        2.94       -7.45     14.71 o 
   0  11  19       65.81       73.01     23.89 o 
   1  11  19        3.33       27.32     20.75 o 
   2  11  19       57.81       69.95     24.73 o 
   3  11  19       17.76       15.09     24.19 o 
  -1  12  19       13.60       11.97     21.18 o 
   0  12  19        0.88      -13.65     16.32 o 
   1  12  19       13.87       26.77     22.03 o 
   2  12  19        3.67       10.46     21.88 o 
   0   0  20      596.49      658.07     34.90 o 
   1   0  20      256.95      292.21     23.88 o 
   2   0  20       13.28        2.33     27.51 o 
   3   0  20       67.99       75.60     26.67 o 
   4   0  20      107.33      119.27     28.62 o 
   5   0  20       42.98       41.45     27.12 o 
   6   0  20       42.32       79.27     25.85 o 
   7   0  20        3.55       34.44     26.36 o 
   8   0  20        5.87       33.23     27.16 o 
  -8   1  20       44.56       56.10     26.49 o 
  -7   1  20       10.56       22.67     26.25 o 
  -6   1  20        0.55       14.53     25.66 o 
  -5   1  20      123.87      172.11     28.55 o 
  -4   1  20      277.20      245.82     34.54 o 
  -3   1  20      476.72      464.14     34.96 o 
  -2   1  20     1035.58     1046.91     26.66 o 
  -1   1  20      105.39      125.88     19.58 o 
   0   1  20      523.22      555.36     23.60 o 
   1   1  20      101.86      100.35     20.61 o 
   2   1  20     1030.70     1004.63     38.34 o 
   3   1  20      476.47      505.21     33.03 o 
   4   1  20      276.41      279.64     31.82 o 
   5   1  20      128.83      126.33     28.54 o 
   6   1  20        0.61       12.91     27.29 o 
   7   1  20       11.53       30.16     26.59 o 
   8   1  20       44.70       77.27     28.25 o 
  -8   2  20        3.14      -11.37     28.45 o 
  -7   2  20        2.63      -22.23     27.23 o 
  -6   2  20       36.54       32.26     28.11 o 
  -5   2  20        6.10       -4.77     27.52 o 
  -4   2  20      236.97      211.52     31.58 o 
  -3   2  20      142.89      131.87     29.93 o 
  -2   2  20       48.83       66.24     19.76 o 
  -1   2  20      200.57      211.55     21.00 o 
   0   2  20        0.47       -3.53     19.66 o 
   1   2  20      199.48      231.40     28.59 o 
   2   2  20       49.56       90.49     25.57 o 
   3   2  20      142.39      131.25     28.09 o 
   4   2  20      236.13      209.80     30.66 o 
   5   2  20        5.91       11.02     25.25 o 
   6   2  20       36.88       25.24     26.65 o 
   7   2  20        2.64       -1.89     26.27 o 
   8   2  20        3.10        0.68     28.42 o 
  -7   3  20       15.51       23.46     26.38 o 
  -6   3  20       78.48       85.69     28.76 o 
  -5   3  20      127.13      144.23     28.89 o 
  -4   3  20       96.28      100.42     30.47 o 
  -3   3  20      422.69      401.81     21.76 o 
  -2   3  20      319.66      330.86     20.93 o 
  -1   3  20       60.14       53.04     19.01 o 
   0   3  20      522.30      536.95     29.44 o 
   1   3  20       62.41       62.07     26.39 o 
   2   3  20      323.76      352.64     32.15 o 
   3   3  20      425.42      367.63     32.50 o 
   4   3  20      101.45       60.78     29.69 o 
   5   3  20      128.38      120.08     27.94 o 
   6   3  20       77.56       59.85     27.71 o 
   7   3  20       14.42       24.90     28.33 o 
   8   3  20       48.30       37.43     28.91 o 
  -7   4  20       11.18       30.94     26.23 o 
  -6   4  20       18.70       36.92     26.30 o 
  -5   4  20       85.59       65.84     26.38 o 
  -4   4  20        1.25        2.75     27.52 o 
  -3   4  20      385.57      394.81     21.96 o 
  -2   4  20      459.73      446.84     22.43 o 
  -1   4  20       79.58       64.43     25.87 o 
   0   4  20      367.02      351.91     28.87 o 
   1   4  20       78.62       83.24     26.33 o 
   2   4  20      458.05      430.67     31.79 o 
   3   4  20      386.87      331.95     32.35 o 
   4   4  20        1.20      -22.19     26.36 o 
   5   4  20       85.87       52.44     26.47 o 
   6   4  20       18.97       -6.40     27.45 o 
   7   4  20       11.05       -4.85     29.67 o 
  -6   5  20      124.62      136.68     28.76 o 
  -5   5  20       26.30       22.69     27.18 o 
  -4   5  20      261.59      220.37     30.16 o 
  -3   5  20      216.88      239.12     24.77 o 
  -2   5  20      496.11      470.28     29.21 o 
  -1   5  20      301.89      345.04     26.61 o 
   0   5  20      217.45      234.59     26.61 o 
   1   5  20      306.79      285.71     30.06 o 
   2   5  20      495.99      471.70     34.81 o 
   3   5  20      214.25      158.95     28.53 o 
   4   5  20      266.75      232.89     32.36 o 
   5   5  20       27.72      -22.97     29.55 o 
   6   5  20      123.52      147.93     30.82 o 
   7   5  20        3.34      -17.33     28.54 o 
  -3   6  20      105.11      109.98     20.12 o 
  -2   6  20      111.85       79.74     24.27 o 
  -1   6  20      187.07      228.19     25.76 o 
   0   6  20       78.02       62.89     24.62 o 
   1   6  20      188.20      179.15     28.38 o 
   2   6  20      112.04       80.83     27.10 o 
   3   6  20      105.74       83.78     26.05 o 
   4   6  20       17.11       -1.46     25.98 o 
   5   6  20        6.43       28.62     24.06 o 
   6   6  20       26.78       53.30     24.86 o 
   7   6  20        1.33       43.55     26.50 o 
  -3   7  20      120.55      139.53     20.64 o 
  -2   7  20      479.65      491.21     26.90 o 
  -1   7  20      125.88      121.98     22.72 o 
   0   7  20        5.31       13.01     23.70 o 
   1   7  20      124.75      102.84     25.39 o 
   2   7  20      479.48      454.04     33.64 o 
   3   7  20      122.07      179.24     26.82 o 
   4   7  20      182.85      179.08     26.67 o 
   5   7  20        2.52       -0.55     25.54 o 
   6   7  20       68.23       94.72     28.17 o 
  -2   8  20        2.10       12.84     19.03 o 
  -1   8  20      212.56      180.92     23.67 o 
   0   8  20      108.51      113.53     24.67 o 
   1   8  20      212.32      165.13     27.10 o 
   2   8  20        2.05        0.37     24.46 o 
   3   8  20       10.34       23.44     24.18 o 
   4   8  20        3.57       20.06     24.11 o 
   5   8  20        6.49       20.91     25.33 o 
   6   8  20       45.48       68.26     27.52 o 
  -2   9  20      414.42      452.40     26.41 o 
  -1   9  20        9.33        4.11     21.01 o 
   0   9  20       41.24       50.47     23.05 o 
   1   9  20       10.56      -12.19     24.23 o 
   2   9  20      416.58      457.15     30.34 o 
   3   9  20       22.65       30.36     23.25 o 
   4   9  20       35.56       66.24     26.57 o 
   5   9  20       10.80       46.41     26.99 o 
  -2  10  20       48.45       34.42     18.39 o 
  -1  10  20        1.22       -2.38     20.13 o 
   0  10  20        2.18      -19.75     22.57 o 
   1  10  20        1.25      -19.89     26.01 o 
   2  10  20       48.33       68.22     23.82 o 
   3  10  20        3.40        1.39     23.30 o 
   4  10  20       36.01       47.66     24.75 o 
  -1  11  20       52.80       39.24     15.16 o 
   0  11  20        0.24      -22.15     23.11 o 
   1  11  20       51.90       82.21     23.47 o 
   2  11  20       37.29       54.20     24.37 o 
   3  11  20       73.89       71.77     25.19 o 
  -1  12  20       44.24       39.79     21.38 o 
   0  12  20        5.44       -5.63     16.20 o 
   1  12  20       44.33       62.95     23.53 o 
   1   0  21      342.02      357.51     22.82 o 
   2   0  21       40.90       17.83     30.26 o 
   3   0  21      256.78      237.86     34.62 o 
   4   0  21       12.90       54.14     28.33 o 
   5   0  21        3.83       20.03     25.00 o 
   6   0  21      109.86      119.33     28.55 o 
   7   0  21        0.09       26.06     27.29 o 
   8   0  21        0.05        1.24     27.36 o 
  -8   1  21        5.93       32.53     28.49 o 
  -7   1  21       27.14       30.56     26.77 o 
  -6   1  21       97.03      129.14     28.48 o 
  -5   1  21       52.53       40.76     27.70 o 
  -4   1  21      156.23      115.28     32.13 o 
  -3   1  21      304.93      255.19     33.15 o 
  -2   1  21       70.45       83.01     20.47 o 
  -1   1  21      266.78      297.22     22.32 o 
   0   1  21     1021.38     1033.10     27.83 o 
   1   1  21      262.72      245.26     22.06 o 
   2   1  21       70.55      107.73     29.52 o 
   3   1  21      302.78      284.64     31.19 o 
   4   1  21      148.00      174.33     29.96 o 
   5   1  21       51.35       48.75     27.24 o 
   6   1  21       96.41       87.34     28.51 o 
   7   1  21       26.45       41.15     26.40 o 
   8   1  21        5.34       -2.06     28.11 o 
  -7   2  21       13.55       11.88     28.03 o 
  -6   2  21        9.96       23.12     27.97 o 
  -5   2  21        8.77       15.28     28.41 o 
  -4   2  21       36.13       32.35     29.89 o 
  -3   2  21       12.10       22.80     29.95 o 
  -2   2  21       36.43       46.37     20.35 o 
  -1   2  21       53.19       68.82     20.51 o 
   0   2  21        0.87        0.52     19.97 o 
   1   2  21       53.43       90.42     28.00 o 
   2   2  21       36.38       74.23     27.76 o 
   3   2  21       12.00       33.19     29.75 o 
   4   2  21       36.10       33.55     29.76 o 
   5   2  21        8.74        9.80     27.93 o 
   6   2  21       10.07        9.54     27.67 o 
   7   2  21       13.41        3.32     27.85 o 
  -7   3  21        9.04       16.67     27.20 o 
  -6   3  21       34.72       48.03     27.46 o 
  -5   3  21       28.80       63.03     28.15 o 
  -4   3  21      641.67      662.63     37.45 o 
  -3   3  21      233.56      229.84     21.15 o 
  -2   3  21      809.81      778.15     25.72 o 
  -1   3  21      724.65      714.54     25.74 o 
   0   3  21      203.88      162.18     28.94 o 
   1   3  21      728.51      774.29     35.35 o 
   2   3  21      806.11      755.19     36.38 o 
   3   3  21      225.16      231.22     33.65 o 
   4   3  21      631.20      621.80     36.50 o 
   5   3  21       30.48       40.28     28.82 o 
   6   3  21       33.44       32.45     28.64 o 
   7   3  21        9.00       -5.05     29.49 o 
  -7   4  21        3.43        3.20     27.01 o 
  -6   4  21       51.18       74.67     27.75 o 
  -5   4  21        0.91        2.66     26.25 o 
  -4   4  21       55.04       68.63     27.57 o 
  -3   4  21      247.11      242.21     20.79 o 
  -2   4  21       64.68       62.20     20.33 o 
  -1   4  21       97.09       66.02     27.03 o 
   0   4  21       23.57       35.10     23.60 o 
   1   4  21       96.77       85.48     26.36 o 
   2   4  21       65.02       56.82     28.94 o 
   3   4  21      246.92      215.63     31.59 o 
   4   4  21       54.85       46.73     27.68 o 
   5   4  21        0.94      -16.31     28.82 o 
   6   4  21       50.96       42.30     30.12 o 
   7   4  21        3.40      -27.14     28.70 o 
  -6   5  21       41.18       44.57     27.15 o 
  -5   5  21       76.24       98.96     28.82 o 
  -4   5  21       65.80       64.42     28.46 o 
  -3   5  21       26.17       60.04     20.98 o 
  -2   5  21       41.70       37.94     25.24 o 
  -1   5  21      513.14      522.51     31.09 o 
   0   5  21       19.71       36.03     25.59 o 
   1   5  21      520.25      487.29     32.65 o 
   2   5  21       40.56       33.52     28.59 o 
   3   5  21       28.76       46.80     26.80 o 
   4   5  21       67.17       75.03     27.80 o 
   5   5  21       77.43       71.64     29.24 o 
   6   5  21       40.26       24.06     30.77 o 
   7   5  21       25.70       14.72     28.73 o 
  -3   6  21       31.49       14.77     20.05 o 
  -2   6  21      194.71      195.88     24.96 o 
  -1   6  21      471.36      458.47     29.47 o 
   0   6  21        5.70       16.94     24.78 o 
   1   6  21      471.06      414.34     31.56 o 
   2   6  21      194.83      193.91     28.95 o 
   3   6  21       31.49       12.29     25.61 o 
   4   6  21       16.05      -14.24     29.27 o 
   5   6  21       36.18        3.82     28.86 o 
   6   6  21        0.37      -27.34     31.02 o 
  -3   7  21      254.88      261.92     24.08 o 
  -2   7  21       94.92       67.47     23.50 o 
  -1   7  21      138.79      199.39     25.41 o 
   0   7  21       13.76       31.93     24.16 o 
   1   7  21      133.64      153.92     26.82 o 
   2   7  21       96.20       56.46     26.84 o 
   3   7  21      250.98      221.89     31.48 o 
   4   7  21       30.21       34.11     28.04 o 
   5   7  21       72.48       82.46     25.28 o 
   6   7  21        7.93       20.38     24.72 o 
  -2   8  21       47.44       76.19     20.41 o 
  -1   8  21       42.25       46.31     22.04 o 
   0   8  21       63.55       72.24     24.65 o 
   1   8  21       42.29       21.44     23.56 o 
   2   8  21       47.51       35.16     26.35 o 
   3   8  21       96.32      102.62     27.94 o 
   4   8  21       21.20       43.93     26.14 o 
   5   8  21       12.61       29.05     25.23 o 
  -2   9  21      131.17      185.05     22.89 o 
  -1   9  21       38.88       36.64     22.22 o 
   0   9  21       49.81       47.29     23.81 o 
   1   9  21       36.48       21.31     25.38 o 
   2   9  21      132.96      157.96     28.45 o 
   3   9  21       55.84       86.64     26.07 o 
   4   9  21      122.45      148.72     27.02 o 
   5   9  21       13.45       18.16     25.94 o 
  -2  10  21       78.56       65.44     18.56 o 
  -1  10  21        0.52      -13.76     20.33 o 
   0  10  21        2.89      -21.05     23.23 o 
   1  10  21        0.51      -22.40     25.95 o 
   2  10  21       78.68       87.19     25.81 o 
   3  10  21        5.63       42.59     24.13 o 
   4  10  21       10.35       22.69     26.92 o 
  -1  11  21        1.08       -4.74     20.66 o 
   0  11  21       47.07       34.84     23.60 o 
   1  11  21        1.22      -13.40     25.50 o 
   2  11  21       52.41       86.51     24.57 o 
   3  11  21       19.89       33.80     26.68 o 
   0   0  22       13.90       25.99     29.34 o 
   1   0  22        0.95       15.55     20.33 o 
   2   0  22      218.63      168.69     34.49 o 
   3   0  22       13.84       -0.91     31.23 o 
   4   0  22      281.15      298.49     32.45 o 
   5   0  22        4.82       10.53     25.90 o 
   6   0  22        0.34       19.24     26.57 o 
   7   0  22        7.50       39.69     28.75 o 
  -7   1  22      103.08      102.92     30.96 o 
  -6   1  22       44.98       29.98     29.16 o 
  -5   1  22       99.56       81.17     29.75 o 
  -4   1  22       30.39       27.46     30.92 o 
  -3   1  22      179.04      191.35     33.19 o 
  -2   1  22      483.22      467.64     24.73 o 
  -1   1  22      596.59      632.46     24.98 o 
   0   1  22       30.39      104.77     21.39 o 
   1   1  22      595.98      620.55     26.09 o 
   2   1  22      481.24      484.48     36.26 o 
   3   1  22      176.58      201.94     30.76 o 
   4   1  22       29.77       48.65     28.15 o 
   5   1  22       93.76       73.94     28.45 o 
   6   1  22       43.94       67.27     29.44 o 
   7   1  22      100.90      125.39     30.54 o 
  -7   2  22       10.53        2.33     28.06 o 
  -6   2  22       37.26       50.49     28.80 o 
  -5   2  22       50.28       47.75     29.28 o 
  -4   2  22      229.59      203.41     32.72 o 
  -3   2  22       86.35       46.92     33.21 o 
  -2   2  22      218.02      193.91     21.82 o 
  -1   2  22      184.74      218.00     22.35 o 
   0   2  22      468.57      496.09     25.01 o 
   1   2  22      184.97      161.92     31.70 o 
   2   2  22      217.29      213.78     31.16 o 
   3   2  22       86.38       93.94     31.40 o 
   4   2  22      229.33      242.06     31.48 o 
   5   2  22       50.44       83.07     28.72 o 
   6   2  22       37.19       35.70     27.85 o 
   7   2  22       10.53       28.44     28.60 o 
  -7   3  22        4.62        6.63     27.69 o 
  -6   3  22      102.84      128.67     30.29 o 
  -5   3  22       52.73       59.19     28.25 o 
  -4   3  22      280.81      284.35     32.95 o 
  -3   3  22      531.45      530.97     24.27 o 
  -2   3  22      823.51      814.13     26.74 o 
  -1   3  22      368.67      378.36     23.72 o 
   0   3  22       26.69        2.61     27.81 o 
   1   3  22      374.59      357.21     30.67 o 
   2   3  22      813.23      799.99     39.50 o 
   3   3  22      517.61      477.65     34.56 o 
   4   3  22      288.57      314.14     33.90 o 
   5   3  22       51.46       50.52     26.85 o 
   6   3  22      104.55       95.57     31.30 o 
   7   3  22        5.10      -21.86     29.30 o 
  -7   4  22       16.99        5.62     26.86 o 
  -6   4  22        6.78       35.98     27.20 o 
  -5   4  22       24.02       34.08     28.86 o 
  -4   4  22       12.69       41.30     28.33 o 
  -3   4  22       36.36       16.08     18.89 o 
  -2   4  22       52.15       50.68     20.00 o 
  -1   4  22      216.73      185.97     30.48 o 
   0   4  22      109.15      123.55     27.05 o 
   1   4  22      217.03      248.62     31.37 o 
   2   4  22       52.29       76.26     29.67 o 
   3   4  22       36.58       17.15     28.19 o 
   4   4  22       12.51        3.04     28.19 o 
   5   4  22       23.99       16.72     26.96 o 
   6   4  22        6.71      -13.07     27.41 o 
   7   4  22       16.94       -5.19     28.90 o 
  -6   5  22       91.67      130.96     29.14 o 
  -5   5  22       82.91       97.02     29.46 o 
  -4   5  22      106.79      101.07     29.50 o 
  -3   5  22       89.20       82.01     23.27 o 
  -2   5  22       79.65      107.38     25.61 o 
  -1   5  22       21.10       15.75     27.62 o 
   0   5  22      506.85      468.98     32.16 o 
   1   5  22       22.26       44.45     27.01 o 
   2   5  22       73.84      112.20     27.72 o 
   3   5  22       86.44       71.12     29.17 o 
   4   5  22      113.39       89.65     27.95 o 
   5   5  22       82.58       69.16     29.89 o 
   6   5  22       91.69       82.66     29.59 o 
   7   5  22       11.94        6.20     31.44 o 
  -3   6  22      149.37      150.86     23.25 o 
  -2   6  22      335.98      303.04     26.91 o 
  -1   6  22      121.92      152.37     24.51 o 
   0   6  22       19.51       47.78     24.65 o 
   1   6  22      121.94      110.29     27.21 o 
   2   6  22      335.55      318.05     30.72 o 
   3   6  22      149.51      105.08     29.60 o 
   4   6  22        9.85       -5.77     27.72 o 
   5   6  22        9.71      -16.24     30.04 o 
   6   6  22       12.21       -9.14     29.48 o 
  -3   7  22        3.17        6.99     21.45 o 
  -2   7  22       15.32        3.47     22.73 o 
  -1   7  22       97.59      117.43     23.51 o 
   0   7  22      141.48      143.61     25.96 o 
   1   7  22       96.43       51.80     24.88 o 
   2   7  22       16.72       11.90     25.91 o 
   3   7  22        3.08       -1.02     28.94 o 
   4   7  22       90.27       42.22     29.94 o 
   5   7  22       40.11       13.18     30.21 o 
   6   7  22       86.13       77.95     32.75 o 
  -2   8  22       66.11       72.43     23.66 o 
  -1   8  22       33.00       33.26     21.59 o 
   0   8  22       28.57       24.40     24.53 o 
   1   8  22       32.97       16.51     24.50 o 
   2   8  22       65.99       24.12     27.57 o 
   3   8  22        2.02      -10.84     26.88 o 
   4   8  22       16.04      -20.14     28.79 o 
   5   8  22       13.01       46.22     26.59 o 
  -2   9  22       85.90      116.49     21.36 o 
  -1   9  22      144.95      145.30     23.48 o 
   0   9  22       34.34       27.73     23.87 o 
   1   9  22      140.51      101.72     27.55 o 
   2   9  22       88.00       53.45     27.52 o 
   3   9  22       17.32       -3.92     29.74 o 
   4   9  22       33.11       34.38     25.15 o 
  -1  10  22       14.37       18.67     20.94 o 
   0  10  22       13.01       -0.52     23.30 o 
   1  10  22       14.37      -21.91     26.64 o 
   2  10  22        0.42      -16.21     28.18 o 
   3  10  22       14.42       19.86     25.82 o 
   0  11  22        0.29       -7.01     23.75 o 
   1  11  22       59.91       51.36     25.91 o 
   2  11  22       22.54       -3.70     28.59 o 
   1   0  23      197.43      242.33     23.78 o 
   2   0  23       23.42       20.24     31.48 o 
   3   0  23        1.38       -7.09     33.91 o 
   4   0  23       20.72       10.90     29.66 o 
   5   0  23      213.80      252.92     31.90 o 
   6   0  23        0.30       33.17     28.22 o 
   7   0  23        0.75       13.10     27.57 o 
  -7   1  23       33.24       39.00     30.56 o 
  -6   1  23       88.50       64.70     30.88 o 
  -5   1  23       82.61       57.03     31.07 o 
  -4   1  23       20.52       32.37     30.69 o 
  -3   1  23      342.86      279.42     33.68 o 
  -2   1  23      148.92      165.75     23.46 o 
  -1   1  23      420.18      443.80     25.88 o 
   0   1  23      293.93      266.10     24.01 o 
   1   1  23      423.16      383.04     25.99 o 
   2   1  23      154.27      133.54     34.84 o 
   3   1  23      338.20      327.39     33.58 o 
   4   1  23       20.33       30.16     27.77 o 
   5   1  23       82.90       87.54     29.10 o 
   6   1  23       86.98      101.74     30.53 o 
   7   1  23       32.82       64.37     29.04 o 
  -7   2  23       14.12        7.29     28.27 o 
  -6   2  23       13.32       14.68     29.12 o 
  -5   2  23       25.09       15.49     29.86 o 
  -4   2  23       20.02       46.34     30.41 o 
  -3   2  23       64.74       71.02     30.72 o 
  -2   2  23        0.76       18.37     21.69 o 
  -1   2  23       77.52       82.42     22.26 o 
   0   2  23        8.25       16.55     21.54 o 
   1   2  23       76.72       58.70     30.49 o 
   2   2  23        0.72       20.09     28.78 o 
   3   2  23       64.75       91.39     30.67 o 
   4   2  23       19.97       56.51     27.09 o 
   5   2  23       25.15       17.87     26.92 o 
   6   2  23       13.33       40.62     27.61 o 
   7   2  23       14.21       16.43     28.49 o 
  -7   3  23       29.77       52.40     29.99 o 
  -6   3  23       33.76       50.55     29.79 o 
  -5   3  23       56.77       49.64     28.78 o 
  -4   3  23       27.62       34.23     28.78 o 
  -3   3  23       46.25       57.85     19.82 o 
  -2   3  23      257.24      287.11     23.11 o 
  -1   3  23      290.03      336.09     25.13 o 
   0   3  23       52.20       88.09     31.50 o 
   1   3  23      281.83      313.99     31.19 o 
   2   3  23      252.12      286.16     33.90 o 
   3   3  23       42.80       61.56     28.75 o 
   4   3  23       30.46       17.82     26.16 o 
   5   3  23       59.29       82.68     28.36 o 
   6   3  23       33.72       32.39     29.46 o 
   7   3  23       29.76       40.47     30.22 o 
  -7   4  23        8.13       17.97     28.78 o 
  -6   4  23        8.42       28.85     29.07 o 
  -5   4  23       11.19       24.73     29.30 o 
  -4   4  23       25.52       27.63     28.97 o 
  -3   4  23       23.86       20.50     18.75 o 
  -2   4  23       42.46       65.22     20.42 o 
  -1   4  23       18.28       22.30     28.59 o 
   0   4  23      141.93      148.66     29.47 o 
   1   4  23       18.37       47.82     28.30 o 
   2   4  23       42.44       56.98     28.49 o 
   3   4  23       23.85       -4.48     26.47 o 
   4   4  23       25.32       30.60     28.21 o 
   5   4  23       11.10       15.56     28.75 o 
   6   4  23        8.39       10.72     28.07 o 
   7   4  23        8.16        8.74     30.16 o 
  -6   5  23        5.74       27.59     28.26 o 
  -5   5  23       85.12       97.14     30.62 o 
  -4   5  23       54.02       38.74     29.17 o 
  -3   5  23      190.32      195.09     25.15 o 
  -2   5  23      113.25       96.16     24.64 o 
  -1   5  23      151.11      133.66     28.61 o 
   0   5  23      218.53      237.66     28.51 o 
   1   5  23      143.49      148.96     28.44 o 
   2   5  23      110.36       77.17     28.25 o 
   3   5  23      191.88      203.46     29.79 o 
   4   5  23       53.04       36.73     29.50 o 
   5   5  23       86.17       84.41     29.72 o 
   6   5  23        5.96       -7.09     29.97 o 
  -3   6  23       84.68       64.18     22.96 o 
  -2   6  23      117.67       99.60     25.26 o 
  -1   6  23      106.84      133.53     24.84 o 
   0   6  23        2.37       11.67     23.80 o 
   1   6  23      106.82      111.03     27.02 o 
   2   6  23      117.11      110.16     28.98 o 
   3   6  23       84.66       65.63     28.26 o 
   4   6  23       66.47       28.83     27.94 o 
   5   6  23       86.68       57.75     28.96 o 
   6   6  23        1.58      -24.69     28.69 o 
  -3   7  23      304.92      329.25     26.69 o 
  -2   7  23       44.35       18.75     23.53 o 
  -1   7  23      588.26      593.28     31.82 o 
   0   7  23       62.46       46.27     24.62 o 
   1   7  23      596.61      540.85     34.21 o 
   2   7  23       45.36       48.73     26.14 o 
   3   7  23      309.00      304.89     32.69 o 
   4   7  23       17.76       19.41     27.94 o 
   5   7  23       88.26      107.62     30.43 o 
  -2   8  23        6.75      -10.57     23.74 o 
  -1   8  23       27.80       43.45     22.30 o 
   0   8  23        4.67       14.79     23.06 o 
   1   8  23       27.75        8.24     25.68 o 
   2   8  23        6.74      -13.53     27.73 o 
   3   8  23        3.01       -3.14     26.96 o 
   4   8  23       46.53       21.81     28.18 o 
   5   8  23        2.13      -30.24     30.24 o 
  -2   9  23      134.30      169.44     24.69 o 
  -1   9  23      129.60      140.50     24.28 o 
   0   9  23        0.73        6.06     23.93 o 
   1   9  23      132.24       85.46     26.85 o 
   2   9  23      132.83      133.67     30.64 o 
   3   9  23      165.61      142.52     29.89 o 
   4   9  23        1.72       -4.28     31.09 o 
  -1  10  23       27.28       34.28     22.33 o 
   0  10  23        1.56        6.25     24.01 o 
   1  10  23       27.58        7.12     26.12 o 
   2  10  23       26.40       20.55     28.07 o 
   3  10  23       38.52        4.53     28.24 o 
   0  11  23       26.79       20.24     24.58 o 
   1  11  23       42.82       20.24     27.02 o 
   0   0  24       16.76       15.93     29.28 o 
   1   0  24        9.24       19.17     23.41 o 
   2   0  24       14.10       13.17     31.63 o 
   3   0  24       48.43       31.38     30.93 o 
   4   0  24      116.79       68.13     30.80 o 
   5   0  24        4.22       29.30     27.69 o 
   6   0  24        7.19       30.60     29.07 o 
   7   0  24        2.61       38.48     28.14 o 
  -7   1  24       40.44       29.46     31.09 o 
  -6   1  24       10.20      -13.97     31.73 o 
  -5   1  24      225.87      204.35     33.73 o 
  -4   1  24       19.63       52.09     30.02 o 
  -3   1  24      502.35      489.80     36.97 o 
  -2   1  24      100.77       79.61     22.12 o 
  -1   1  24     1135.74     1122.44     30.82 o 
   0   1  24       94.93      116.62     23.63 o 
   1   1  24     1139.98     1158.94     44.30 o 
   2   1  24       98.71       58.53     33.50 o 
   3   1  24      487.27      492.64     38.07 o 
   4   1  24       18.88       61.94     29.00 o 
   5   1  24      224.16      259.04     31.96 o 
   6   1  24       10.43       24.61     28.00 o 
   7   1  24       42.22      100.36     31.68 o 
  -7   2  24        9.36      -14.30     29.35 o 
  -6   2  24       65.93       57.19     30.06 o 
  -5   2  24       20.30       17.12     29.88 o 
  -4   2  24       77.17       71.23     30.94 o 
  -3   2  24       63.30       63.04     29.96 o 
  -2   2  24       43.74       53.45     21.54 o 
  -1   2  24       40.25       53.28     23.40 o 
   0   2  24        0.04       12.13     22.74 o 
   1   2  24       40.07       18.19     33.78 o 
   2   2  24       44.58       68.52     27.70 o 
   3   2  24       64.00      100.08     29.99 o 
   4   2  24       77.36       66.97     27.61 o 
   5   2  24       20.49       53.61     28.39 o 
   6   2  24       66.40       65.85     28.78 o 
   7   2  24        9.30       31.13     29.43 o 
  -7   3  24       56.17       52.70     30.28 o 
  -6   3  24       10.82       16.79     29.34 o 
  -5   3  24      105.91       96.83     31.19 o 
  -4   3  24        3.98       12.39     29.50 o 
  -3   3  24       30.53       30.87     19.05 o 
  -2   3  24       62.91       83.73     21.15 o 
  -1   3  24     1188.50     1123.51     30.63 o 
   0   3  24      221.97      208.25     32.31 o 
   1   3  24     1186.76     1116.63     41.60 o 
   2   3  24       59.63       64.48     29.21 o 
   3   3  24       27.76       53.79     29.28 o 
   4   3  24        3.33       12.44     26.25 o 
   5   3  24      105.53       97.31     30.53 o 
   6   3  24       10.73       38.40     28.35 o 
   7   3  24       57.04       69.28     31.92 o 
  -6   4  24       13.27       17.24     28.62 o 
  -5   4  24        5.14       18.31     28.59 o 
  -4   4  24        9.99       20.49     29.00 o 
  -3   4  24       47.74       34.64     18.65 o 
  -2   4  24      219.34      213.85     21.42 o 
  -1   4  24       49.58       41.02     28.58 o 
   0   4  24      445.74      418.25     35.15 o 
   1   4  24       49.28       58.64     26.76 o 
   2   4  24      219.82      209.19     29.54 o 
   3   4  24       48.12       30.41     26.65 o 
   4   4  24       10.13        7.39     26.88 o 
   5   4  24        5.01       -2.34     30.86 o 
   6   4  24       13.32       40.04     31.00 o 
  -6   5  24       67.81      112.26     30.81 o 
  -5   5  24       35.06       41.92     29.41 o 
  -4   5  24      382.91      427.86     37.08 o 
  -3   5  24        1.60        8.41     23.35 o 
  -2   5  24      128.06      146.77     26.12 o 
  -1   5  24      141.40      137.48     27.76 o 
   0   5  24       11.31       27.84     25.59 o 
   1   5  24      138.60      138.85     28.27 o 
   2   5  24      122.01      138.84     27.57 o 
   3   5  24        1.91       20.21     28.37 o 
   4   5  24      377.91      367.59     34.39 o 
   5   5  24       35.57       30.31     30.76 o 
   6   5  24       69.17       99.63     32.98 o 
  -3   6  24        1.10       17.58     22.67 o 
  -2   6  24       87.42       63.98     24.26 o 
  -1   6  24      212.39      215.91     28.99 o 
   0   6  24      198.69      178.38     27.48 o 
   1   6  24      211.98      228.31     28.77 o 
   2   6  24       87.27       80.00     27.42 o 
   3   6  24        1.02       -5.48     26.77 o 
   4   6  24        3.34        0.91     29.21 o 
   5   6  24        3.75        9.93     30.15 o 
   6   6  24        6.11       -9.46     31.10 o 
  -3   7  24       53.45       50.38     22.37 o 
  -2   7  24        9.11        3.40     24.58 o 
  -1   7  24      167.43      219.17     25.94 o 
   0   7  24       97.73      103.25     25.78 o 
   1   7  24      168.58      225.13     30.49 o 
   2   7  24       10.79        7.15     26.73 o 
   3   7  24       54.41       56.27     28.35 o 
   4   7  24       89.52      113.05     32.90 o 
   5   7  24        2.60      -11.67     30.46 o 
  -2   8  24        3.30       10.66     23.65 o 
  -1   8  24       35.63       59.72     23.09 o 
   0   8  24       44.89       62.81     25.29 o 
   1   8  24       36.14       37.25     26.78 o 
   2   8  24        3.37       -2.95     26.44 o 
   3   8  24       52.26       30.17     29.74 o 
   4   8  24       19.94       -4.13     30.47 o 
   5   8  24        6.46      -17.00     31.67 o 
  -1   9  24       18.73       56.44     24.02 o 
   0   9  24      235.18      196.12     28.61 o 
   1   9  24       18.22       16.34     27.09 o 
   2   9  24        0.71        2.40     27.18 o 
   3   9  24       12.47        5.52     28.12 o 
   4   9  24       65.03       50.39     29.63 o 
  -1  10  24       25.78       35.00     23.78 o 
   0  10  24       37.22       32.71     24.91 o 
   1  10  24       25.94       19.09     26.93 o 
   2  10  24       22.55       10.32     28.32 o 
   1   0  25      123.78      110.18     24.27 o 
   2   0  25       47.27       46.64     30.67 o 
   3   0  25        0.59       -7.03     32.07 o 
   4   0  25       71.76       66.31     32.01 o 
   5   0  25       19.43      -16.45     32.43 o 
   6   0  25        1.28       -0.38     30.53 o 
   7   0  25        7.12       30.54     29.95 o 
  -7   1  25       53.73       55.61     33.09 o 
  -6   1  25      100.64      115.11     33.12 o 
  -5   1  25       40.77       45.20     30.37 o 
  -4   1  25       13.14       22.21     29.77 o 
  -3   1  25      198.10      223.64     32.97 o 
  -2   1  25      511.11      495.65     44.79 o 
  -1   1  25       92.03      110.18     23.34 o 
   0   1  25       10.03       21.34     22.73 o 
   1   1  25       91.47       89.33     32.44 o 
   2   1  25      500.40      481.56     38.78 o 
   3   1  25      198.85      191.90     32.82 o 
   4   1  25       13.51       35.37     27.66 o 
   5   1  25       41.62       77.82     28.81 o 
   6   1  25      102.78      143.12     31.45 o 
   7   1  25       54.66      113.45     31.77 o 
  -7   2  25        4.85       -3.25     30.09 o 
  -6   2  25       21.97       28.90     30.49 o 
  -5   2  25       23.08       21.87     30.26 o 
  -4   2  25       15.17       21.35     29.71 o 
  -3   2  25      144.48      147.87     33.78 o 
  -2   2  25       84.89       71.16     21.56 o 
  -1   2  25       20.79       31.15     22.93 o 
   0   2  25       41.04       39.63     22.16 o 
   1   2  25       20.00       16.51     29.94 o 
   2   2  25       85.71       60.47     29.50 o 
   3   2  25      142.67      167.43     31.74 o 
   4   2  25       14.89       52.32     27.93 o 
   5   2  25       22.46       39.19     29.49 o 
   6   2  25       21.91        5.06     28.89 o 
   7   2  25        4.70       15.74     31.09 o 
  -6   3  25       62.43       91.95     32.07 o 
  -5   3  25       18.92       41.89     30.38 o 
  -4   3  25       15.30        6.56     29.27 o 
  -3   3  25      181.73      163.26     31.76 o 
  -2   3  25      149.76      156.44     21.40 o 
  -1   3  25      238.06      287.42     23.91 o 
   0   3  25      362.26      305.17     34.11 o 
   1   3  25      235.92      246.92     35.21 o 
   2   3  25      143.12      152.89     29.62 o 
   3   3  25      187.34      187.22     31.32 o 
   4   3  25       13.56       33.26     28.69 o 
   5   3  25       19.88       34.28     30.06 o 
   6   3  25       62.85       72.02     29.66 o 
  -6   4  25       24.11       28.79     29.76 o 
  -5   4  25       29.02       33.19     30.87 o 
  -4   4  25       99.07      129.59     31.68 o 
  -3   4  25       62.25       67.72     19.48 o 
  -2   4  25      265.66      276.76     22.83 o 
  -1   4  25      120.63      139.08     28.98 o 
   0   4  25      464.99      430.93     34.83 o 
   1   4  25      119.85      150.90     28.46 o 
   2   4  25      266.75      333.33     32.64 o 
   3   4  25       62.50       77.02     30.06 o 
   4   4  25       99.22      107.43     31.30 o 
   5   4  25       28.67       38.82     30.05 o 
   6   4  25       24.07       20.37     32.13 o 
  -6   5  25       22.23       33.98     30.36 o 
  -5   5  25      167.78      185.99     33.56 o 
  -4   5  25       28.11       43.77     29.91 o 
  -3   5  25      133.46      144.78     26.44 o 
  -2   5  25       19.50       38.39     26.14 o 
  -1   5  25       18.47       33.06     26.90 o 
   0   5  25      350.53      353.79     31.40 o 
   1   5  25       17.69        6.65     25.23 o 
   2   5  25       20.24       63.44     29.05 o 
   3   5  25      134.06      126.78     29.28 o 
   4   5  25       29.53       16.84     28.18 o 
   5   5  25      170.71      197.03     32.78 o 
   6   5  25       22.21       19.51     31.22 o 
  -3   6  25       13.12       15.68     22.30 o 
  -2   6  25       19.10       30.63     25.34 o 
  -1   6  25       83.25       79.98     27.40 o 
   0   6  25      109.27      120.43     26.30 o 
   1   6  25       83.31      114.18     28.66 o 
   2   6  25       19.42        9.76     27.97 o 
   3   6  25       13.10       21.53     29.07 o 
   4   6  25       37.19       62.97     30.34 o 
   5   6  25        2.63       -5.74     31.22 o 
  -3   7  25       91.58       91.36     23.09 o 
  -2   7  25       35.88       24.72     25.05 o 
  -1   7  25       64.97       99.22     26.28 o 
   0   7  25      108.11       97.94     26.89 o 
   1   7  25       62.41       76.67     27.20 o 
   2   7  25       35.42       18.59     28.07 o 
   3   7  25       90.86      101.42     30.42 o 
   4   7  25       23.20       34.33     29.36 o 
   5   7  25       93.70       79.26     31.65 o 
  -2   8  25       59.85       70.58     25.83 o 
  -1   8  25        5.49       49.83     24.26 o 
   0   8  25       39.42       75.84     26.63 o 
   1   8  25        5.68        1.82     25.92 o 
   2   8  25       60.86       68.26     28.43 o 
   3   8  25        0.76      -22.01     28.49 o 
   4   8  25        7.96        4.66     28.74 o 
  -1   9  25      179.88      204.58     26.87 o 
   0   9  25       28.89       53.14     25.55 o 
   1   9  25      181.32      173.20     30.20 o 
   2   9  25        2.08       -7.14     26.61 o 
   3   9  25        4.55      -13.78     30.07 o 
  -1  10  25       26.54       55.66     24.01 o 
   0  10  25        8.95        8.00     25.16 o 
   1  10  25       26.48       24.52     27.33 o 
   2  10  25       15.79       -2.97     29.24 o 
   0   0  26      818.10      773.63     41.06 o 
   1   0  26        5.77       18.78     22.40 o 
   2   0  26        0.76       -0.81     29.92 o 
   3   0  26      206.00      174.83     33.91 o 
   4   0  26       30.60       10.51     32.68 o 
   5   0  26       76.02       74.85     32.00 o 
   6   0  26       15.82       10.11     32.48 o 
  -6   1  26       27.96       37.44     31.17 o 
  -5   1  26       51.25       71.98     33.52 o 
  -4   1  26      357.55      396.13     37.37 o 
  -3   1  26        4.78       -1.92     29.42 o 
  -2   1  26      139.59      116.51     22.10 o 
  -1   1  26      386.82      367.72     25.63 o 
   0   1  26       19.94       46.95     22.81 o 
   1   1  26      376.46      339.09     35.08 o 
   2   1  26      137.66      119.27     30.75 o 
   3   1  26        5.06        3.85     32.34 o 
   4   1  26      356.20      360.32     35.37 o 
   5   1  26       51.88       91.15     31.86 o 
   6   1  26       28.19       37.67     30.45 o 
  -6   2  26        4.25        5.01     29.84 o 
  -5   2  26      173.48      215.11     34.13 o 
  -4   2  26       81.07       81.03     32.09 o 
  -3   2  26       30.40       38.34     30.48 o 
  -2   2  26        9.09       17.20     20.95 o 
  -1   2  26       35.38       32.28     22.08 o 
   0   2  26      250.20      222.32     24.00 o 
   1   2  26       34.94       22.50     32.36 o 
   2   2  26        8.50        8.33     32.14 o 
   3   2  26       30.97       62.39     29.48 o 
   4   2  26       80.31       94.30     30.13 o 
   5   2  26      173.02      191.72     34.03 o 
   6   2  26        4.18       44.45     29.45 o 
  -6   3  26       39.92       76.79     32.03 o 
  -5   3  26       36.51       75.74     33.00 o 
  -4   3  26      274.71      302.08     35.26 o 
  -3   3  26       59.24       71.44     32.90 o 
  -2   3  26        2.63       20.67     19.99 o 
  -1   3  26      423.11      418.86     25.48 o 
   0   3  26       90.55       84.89     29.54 o 
   1   3  26      414.97      386.28     36.94 o 
   2   3  26        3.46       46.97     28.61 o 
   3   3  26       58.97       93.41     30.29 o 
   4   3  26      272.12      292.34     34.68 o 
   5   3  26       35.67       74.03     31.98 o 
   6   3  26       40.32       45.24     29.30 o 
  -6   4  26        2.95       16.98     30.71 o 
  -5   4  26       18.51       35.73     30.63 o 
  -4   4  26        3.94       -1.93     30.94 o 
  -3   4  26      135.91      123.64     20.41 o 
  -2   4  26        5.89        7.00     25.91 o 
  -1   4  26        7.94       18.21     26.07 o 
   0   4  26       36.86       49.31     30.00 o 
   1   4  26        8.02       53.75     26.77 o 
   2   4  26        5.99       21.72     28.69 o 
   3   4  26      137.14      148.47     31.62 o 
   4   4  26        3.83        1.71     30.40 o 
   5   4  26       18.96       34.71     29.00 o 
   6   4  26        2.89       -3.55     31.42 o 
  -5   5  26        6.96        7.56     30.51 o 
  -4   5  26      186.40      220.84     35.30 o 
  -3   5  26       14.75       24.15     24.31 o 
  -2   5  26       58.73       91.19     27.43 o 
  -1   5  26       31.27       41.13     27.27 o 
   0   5  26        9.19        3.21     28.88 o 
   1   5  26       30.59       44.59     26.19 o 
   2   5  26       60.63       77.47     27.81 o 
   3   5  26       15.64       26.20     29.06 o 
   4   5  26      188.07      277.18     35.98 o 
   5   5  26        6.39       -2.45     29.72 o 
  -3   6  26       12.08       -0.88     23.50 o 
  -2   6  26       61.09       61.33     25.78 o 
  -1   6  26       37.19       27.60     27.29 o 
   0   6  26      108.45       94.81     27.12 o 
   1   6  26       38.47       42.03     26.81 o 
   2   6  26       60.99       62.39     27.58 o 
   3   6  26       11.87       11.28     29.14 o 
   4   6  26       27.36       21.63     28.92 o 
   5   6  26        5.40       22.04     29.89 o 
  -2   7  26      173.88      181.16     27.30 o 
  -1   7  26      102.38       86.72     28.06 o 
   0   7  26       93.78      131.28     27.75 o 
   1   7  26      103.02      119.09     29.39 o 
   2   7  26      172.49      169.91     31.31 o 
   3   7  26       17.49        2.49     28.14 o 
   4   7  26      173.43      186.45     34.69 o 
  -2   8  26        1.02       -0.71     25.09 o 
  -1   8  26       35.71       56.68     24.00 o 
   0   8  26       22.97       44.46     26.11 o 
   1   8  26       36.77       49.62     26.67 o 
   2   8  26        1.09        3.06     27.08 o 
   3   8  26        6.91       14.01     30.41 o 
   4   8  26        5.86       12.53     29.46 o 
  -1   9  26       74.94       78.86     24.77 o 
   0   9  26      147.86      144.77     28.72 o 
   1   9  26       77.00       54.03     27.90 o 
   2   9  26       63.54       57.81     29.96 o 
   3   9  26       43.32       47.31     29.72 o 
   0  10  26       16.64       59.14     26.76 o 
   1   0  27        0.20        5.99     21.14 o 
   2   0  27        4.85       -2.75     30.97 o 
   3   0  27       16.52        5.76     29.44 o 
   4   0  27        6.24        7.90     32.22 o 
   5   0  27       16.35       -6.44     33.70 o 
   6   0  27       13.46      -20.29     34.44 o 
  -6   1  27       38.79       41.97     32.66 o 
  -5   1  27       14.24       47.12     33.48 o 
  -4   1  27       44.13       48.47     31.52 o 
  -3   1  27      125.40      102.01     32.02 o 
  -2   1  27      389.25      388.72     25.28 o 
  -1   1  27       22.65       18.82     21.47 o 
   0   1  27     1101.86     1132.28     32.41 o 
   1   1  27       21.82       22.39     31.19 o 
   2   1  27      393.22      422.66     38.61 o 
   3   1  27      127.38      102.47     32.88 o 
   4   1  27       43.93       56.53     35.36 o 
   5   1  27       14.31       62.26     30.75 o 
   6   1  27       38.77       76.44     30.47 o 
  -6   2  27        1.20       13.02     30.87 o 
  -5   2  27        0.16       -0.87     31.42 o 
  -4   2  27       15.54       26.55     32.21 o 
  -3   2  27       50.23       65.37     32.91 o 
  -2   2  27       32.85       62.00     20.93 o 
  -1   2  27       20.16       38.91     21.31 o 
   0   2  27       35.29       73.77     22.68 o 
   1   2  27       21.25       20.28     29.29 o 
   2   2  27       33.12       60.35     30.92 o 
   3   2  27       49.71       40.28     30.33 o 
   4   2  27       15.55       48.55     31.86 o 
   5   2  27        0.15       47.97     31.53 o 
   6   2  27        1.19       50.26     31.46 o 
  -6   3  27       61.95       43.83     31.77 o 
  -5   3  27      145.82      122.26     33.75 o 
  -4   3  27       32.85       65.51     32.72 o 
  -3   3  27      176.20      168.23     35.25 o 
  -2   3  27      146.57      141.38     21.51 o 
  -1   3  27       47.41       70.02     22.13 o 
   0   3  27      875.74      880.28     42.36 o 
   1   3  27       49.43       44.84     29.25 o 
   2   3  27      145.12      127.27     32.28 o 
   3   3  27      173.42      218.71     33.65 o 
   4   3  27       31.67       60.57     29.89 o 
   5   3  27      145.99      164.61     33.60 o 
   6   3  27       62.33       52.77     31.16 o 
  -5   4  27       42.82       69.32     33.39 o 
  -4   4  27       14.56       21.53     32.08 o 
  -3   4  27       18.93       22.71     19.88 o 
  -2   4  27      275.38      288.23     31.41 o 
  -1   4  27        5.77        7.37     27.83 o 
   0   4  27       21.27       14.91     27.98 o 
   1   4  27        5.68       -1.58     28.85 o 
   2   4  27      276.97      289.36     34.03 o 
   3   4  27       18.94       35.47     29.57 o 
   4   4  27       15.24       42.48     31.22 o 
   5   4  27       43.03       58.59     30.06 o 
  -5   5  27       16.26       31.33     31.31 o 
  -4   5  27        6.74       24.97     31.63 o 
  -3   5  27       12.38       12.94     25.67 o 
  -2   5  27       22.48       20.84     26.56 o 
  -1   5  27        4.06       15.23     27.53 o 
   0   5  27        7.38      -14.78     29.05 o 
   1   5  27        4.30       19.65     25.59 o 
   2   5  27       23.57       35.45     29.09 o 
   3   5  27       11.52       26.11     30.46 o 
   4   5  27        7.25       22.06     30.56 o 
   5   5  27       15.34       33.94     29.13 o 
  -3   6  27       12.98       21.55     25.59 o 
  -2   6  27      156.01      116.99     27.82 o 
  -1   6  27       17.40       18.05     26.86 o 
   0   6  27       26.87       40.91     27.42 o 
   1   6  27       17.35       51.83     27.02 o 
   2   6  27      157.56      143.96     29.72 o 
   3   6  27       12.98       21.51     28.21 o 
   4   6  27       21.42       22.09     30.09 o 
   5   6  27       19.91       13.74     30.67 o 
  -2   7  27       12.98        8.64     26.17 o 
  -1   7  27       56.82       41.32     28.22 o 
   0   7  27        0.43       23.75     26.61 o 
   1   7  27       55.36       73.39     27.89 o 
   2   7  27       13.38       42.20     28.19 o 
   3   7  27       34.67       22.59     28.57 o 
   4   7  27       33.05       13.71     31.18 o 
  -2   8  27        3.32      -17.40     25.75 o 
  -1   8  27       46.00       57.28     27.87 o 
   0   8  27        0.03       14.18     26.05 o 
   1   8  27       46.19       66.70     27.95 o 
   2   8  27        3.39        2.02     28.70 o 
   3   8  27       11.25       10.13     28.10 o 
  -1   9  27       12.51       53.92     26.34 o 
   0   9  27       19.40       33.10     26.40 o 
   1   9  27       12.42       36.34     27.90 o 
   2   9  27       41.11       40.61     28.71 o 
   0   0  28       28.86       59.06     30.76 o 
   1   0  28       23.41       23.97     21.36 o 
   2   0  28      252.32      231.94     35.62 o 
   3   0  28        6.64        1.71     30.63 o 
   4   0  28       89.33      102.23     35.40 o 
   5   0  28       51.84       55.24     33.57 o 
   6   0  28        1.06      -14.40     33.06 o 
  -6   1  28        9.96        9.57     34.02 o 
  -5   1  28       14.58       23.00     32.66 o 
  -4   1  28       53.21       53.14     32.04 o 
  -3   1  28      193.82      195.83     35.31 o 
  -2   1  28      106.63      129.09     32.50 o 
  -1   1  28       51.44       52.99     22.38 o 
   0   1  28        1.89       57.81     22.78 o 
   1   1  28       48.64       50.02     32.45 o 
   2   1  28      108.18      125.19     33.45 o 
   3   1  28      195.41      191.04     36.71 o 
   4   1  28       52.63       27.10     32.91 o 
   5   1  28       14.05       24.25     32.88 o 
   6   1  28        9.74       -0.20     31.80 o 
  -6   2  28       22.56       28.08     33.56 o 
  -5   2  28       25.80       35.94     33.04 o 
  -4   2  28        9.40        9.69     34.01 o 
  -3   2  28       48.18       54.40     33.60 o 
  -2   2  28        9.94       27.57     21.68 o 
  -1   2  28       88.55      121.19     22.81 o 
   0   2  28       26.99       25.79     31.44 o 
   1   2  28       89.38      124.92     32.87 o 
   2   2  28       10.20        6.84     32.12 o 
   3   2  28       47.79       41.87     33.40 o 
   4   2  28        9.83       32.23     30.26 o 
   5   2  28       25.91       77.85     30.76 o 
   6   2  28       21.83       24.16     31.90 o 
  -5   3  28        7.86       37.81     32.62 o 
  -4   3  28      122.36      146.98     32.87 o 
  -3   3  28       34.22       77.60     33.53 o 
  -2   3  28       31.32       39.11     21.04 o 
  -1   3  28       75.65       77.98     28.92 o 
   0   3  28      146.79      117.94     30.66 o 
   1   3  28       74.27       79.58     31.77 o 
   2   3  28       32.75       29.22     31.47 o 
   3   3  28       36.18       90.02     31.91 o 
   4   3  28      123.86      179.50     31.41 o 
   5   3  28        8.43       54.95     31.05 o 
  -5   4  28       70.37       71.53     32.04 o 
  -4   4  28        9.59       31.24     32.27 o 
  -3   4  28       43.85       36.43     21.11 o 
  -2   4  28       89.12      100.19     28.18 o 
  -1   4  28       28.12       34.92     28.47 o 
   0   4  28        0.28       -6.98     29.55 o 
   1   4  28       29.52       14.01     31.91 o 
   2   4  28       88.22       92.79     30.28 o 
   3   4  28       43.88      104.68     31.02 o 
   4   4  28        9.83       29.81     31.54 o 
   5   4  28       69.26       83.10     31.20 o 
  -5   5  28        0.01       14.52     31.77 o 
  -3   5  28       18.34       32.61     25.62 o 
  -2   5  28       17.15        7.96     26.51 o 
  -1   5  28       14.67       12.14     28.42 o 
   0   5  28        1.07       -0.30     29.39 o 
   1   5  28       15.32       65.08     27.94 o 
   2   5  28       17.64       42.77     28.75 o 
   3   5  28       19.14       39.59     30.96 o 
   4   5  28       38.39       49.25     30.39 o 
   5   5  28        0.01        2.51     29.72 o 
  -3   6  28       54.86       72.05     26.78 o 
  -2   6  28       12.21       30.72     27.29 o 
  -1   6  28       24.47       23.30     28.17 o 
   0   6  28       66.66       39.10     30.17 o 
   1   6  28       25.07       58.67     28.19 o 
   2   6  28       12.14       30.17     29.44 o 
   3   6  28       54.96       74.37     29.63 o 
   4   6  28        9.43        9.91     31.47 o 
  -2   7  28      115.92      142.16     27.95 o 
  -1   7  28        1.11       -6.00     27.75 o 
   0   7  28      193.36      208.74     30.74 o 
   1   7  28        1.11       37.03     28.32 o 
   2   7  28      115.68      136.87     31.69 o 
   3   7  28       26.33       22.06     31.00 o 
  -2   8  28       38.66       34.46     25.53 o 
  -1   8  28        8.10       -3.15     27.72 o 
   0   8  28       43.65       52.04     26.94 o 
   1   8  28        8.41       36.12     28.85 o 
   2   8  28       38.93       51.77     29.55 o 
   0   9  28        8.73       41.93     27.07 o 
   1   0  29      100.63       99.95     23.20 o 
   2   0  29       12.43       44.38     32.92 o 
   3   0  29      112.54       86.36     33.65 o 
   4   0  29       25.90       29.75     34.89 o 
   5   0  29       32.49       49.31     33.88 o 
  -5   1  29       76.71      114.84     34.75 o 
  -4   1  29       82.03      123.17     34.04 o 
  -3   1  29       72.09       86.79     33.17 o 
  -2   1  29       16.59       33.33     31.19 o 
  -1   1  29       10.15       16.26     21.82 o 
   0   1  29      383.53      354.50     25.67 o 
   1   1  29       10.61       26.38     33.17 o 
   2   1  29       15.00       19.97     31.32 o 
   3   1  29       71.42       82.34     33.15 o 
   4   1  29       82.10      106.80     36.82 o 
   5   1  29       76.34       80.26     34.82 o 
  -5   2  29        9.88       12.07     31.68 o 
  -4   2  29       21.47       24.97     31.76 o 
  -3   2  29       24.18       48.26     32.68 o 
  -2   2  29       21.45       21.96     21.74 o 
  -1   2  29       60.40       86.43     22.08 o 
   0   2  29       13.21        3.31     30.92 o 
   1   2  29       59.91       61.85     33.72 o 
   2   2  29       21.47       44.74     32.13 o 
   3   2  29       25.32       44.69     34.63 o 
   4   2  29       21.90       34.22     33.16 o 
   5   2  29       10.10       32.67     29.81 o 
  -5   3  29       66.20       86.86     32.67 o 
  -4   3  29       25.35       27.50     33.10 o 
  -3   3  29        2.79       19.42     33.76 o 
  -2   3  29      236.38      225.94     23.99 o 
  -1   3  29       34.20       31.75     28.00 o 
   0   3  29      197.97      152.49     31.27 o 
   1   3  29       35.31       18.56     30.91 o 
   2   3  29      236.30      163.94     34.50 o 
   3   3  29        3.30       20.20     30.33 o 
   4   3  29       26.32       51.79     30.07 o 
   5   3  29       64.71      107.29     31.88 o 
  -5   4  29       17.98       23.09     33.52 o 
  -4   4  29       35.43       13.30     33.77 o 
  -3   4  29       34.93       44.66     21.25 o 
  -2   4  29       34.31       48.65     28.93 o 
  -1   4  29      123.82      141.90     31.40 o 
   0   4  29       30.89       20.97     29.23 o 
   1   4  29      125.00       93.49     33.28 o 
   2   4  29       35.75       67.48     30.57 o 
   3   4  29       35.01       78.66     31.86 o 
   4   4  29       35.53       84.93     32.93 o 
   5   4  29       18.24       15.46     29.99 o 
  -3   5  29       66.00      101.59     28.60 o 
  -2   5  29       31.67       33.52     27.75 o 
  -1   5  29       31.34       40.07     30.11 o 
   0   5  29       26.79       17.12     29.55 o 
   1   5  29       32.94       27.32     31.03 o 
   2   5  29       32.26       40.30     28.64 o 
   3   5  29       66.03      110.73     32.73 o 
   4   5  29       17.12       29.47     29.51 o 
  -3   6  29       22.50       35.38     25.49 o 
  -2   6  29       47.05       48.15     27.02 o 
  -1   6  29       25.67        0.64     28.85 o 
   0   6  29       34.22       18.67     30.39 o 
   1   6  29       25.80       48.13     28.79 o 
   2   6  29       47.07       87.04     31.73 o 
   3   6  29       22.26       51.85     30.88 o 
   4   6  29       17.70       43.21     32.69 o 
  -2   7  29       74.21       44.77     28.13 o 
  -1   7  29       19.65       25.85     28.27 o 
   0   7  29       55.01       17.21     30.12 o 
   1   7  29       20.18       28.23     27.08 o 
   2   7  29       74.59       98.20     31.90 o 
   3   7  29       63.21       84.53     33.07 o 
  -1   8  29        2.85       -0.30     28.40 o 
   0   8  29       10.48       69.13     28.58 o 
   1   8  29        2.82       35.92     29.02 o 
   2   8  29       13.25       47.25     29.50 o 
   0   0  30        0.50       -2.83     31.16 o 
   1   0  30       76.53       87.17     23.61 o 
   2   0  30        0.18        3.98     32.29 o 
   3   0  30       63.37       65.25     35.28 o 
   4   0  30        0.11       11.82     32.22 o 
   5   0  30        3.54      -13.93     35.47 o 
  -5   1  30       34.54       83.18     33.77 o 
  -4   1  30       51.56       61.43     33.05 o 
  -3   1  30      168.24      240.18     37.19 o 
  -2   1  30       69.74       96.18     35.71 o 
  -1   1  30      186.74      217.28     25.03 o 
   0   1  30        0.98       13.15     21.88 o 
   1   1  30      189.06      223.07     36.92 o 
   2   1  30       70.46       82.63     32.98 o 
   3   1  30      166.15      160.16     37.55 o 
   4   1  30       52.71       37.68     32.94 o 
   5   1  30       35.46       33.64     34.29 o 
  -5   2  30        4.76       -3.02     34.50 o 
  -4   2  30       34.85       46.11     33.12 o 
  -3   2  30       21.89       44.90     35.45 o 
  -2   2  30      137.36      129.20     24.16 o 
  -1   2  30       29.88       46.62     22.95 o 
   0   2  30       26.93       48.08     33.25 o 
   1   2  30       30.78       47.46     31.48 o 
   2   2  30      135.57       99.01     35.63 o 
   3   2  30       22.24       22.86     32.16 o 
   4   2  30       33.80      -19.61     35.51 o 
   5   2  30        4.56       -7.61     36.36 o 
  -5   3  30        0.37       32.27     32.74 o 
  -4   3  30        0.76       33.59     32.68 o 
  -3   3  30       58.60      109.24     35.83 o 
  -2   3  30      121.26      117.88     23.65 o 
  -1   3  30      164.36      180.04     32.55 o 
   0   3  30        3.13       -0.18     31.64 o 
   1   3  30      167.05      177.47     35.62 o 
   2   3  30      124.16      126.12     36.34 o 
   3   3  30       59.23       42.95     32.14 o 
   4   3  30        0.53       25.84     31.45 o 
   5   3  30        0.27       44.78     31.38 o 
  -4   4  30       35.92       48.77     34.43 o 
  -3   4  30      115.69      101.49     22.15 o 
  -2   4  30       68.81       79.80     29.63 o 
  -1   4  30      165.03      182.37     32.84 o 
   0   4  30       16.52        5.60     31.00 o 
   1   4  30      168.17      141.41     34.12 o 
   2   4  30       69.99       60.93     33.02 o 
   3   4  30      116.34      151.50     33.88 o 
   4   4  30       35.68       84.06     33.34 o 
  -3   5  30       23.38       16.05     26.38 o 
  -2   5  30        3.48        7.59     27.41 o 
  -1   5  30       33.33       25.31     29.26 o 
   0   5  30        9.25       13.56     31.27 o 
   1   5  30       33.63        9.47     30.57 o 
   2   5  30        3.98       39.47     29.34 o 
   3   5  30       24.15       60.57     32.01 o 
   4   5  30       11.84       20.91     30.57 o 
  -2   6  30       13.21       14.08     27.10 o 
  -1   6  30       13.51       28.31     29.35 o 
   0   6  30       26.03       11.63     30.08 o 
   1   6  30       12.72       20.09     29.59 o 
   2   6  30       13.29       48.68     31.55 o 
   3   6  30       28.27       76.80     32.67 o 
  -2   7  30       37.24       68.54     27.98 o 
  -1   7  30       11.21       16.49     29.47 o 
   0   7  30        0.01      -30.03     31.20 o 
   1   7  30       11.32       42.00     28.53 o 
   2   7  30       36.74       47.35     30.98 o 
   1   0  31      347.43      306.15     25.71 o 
   2   0  31       44.98       69.78     33.11 o 
   3   0  31       24.78       34.18     35.53 o 
   4   0  31        0.75       -3.98     32.92 o 
  -4   1  31       38.53       23.32     32.32 o 
  -3   1  31       16.85       45.51     35.75 o 
  -2   1  31       42.14       55.51     35.22 o 
  -1   1  31       21.23       46.43     23.67 o 
   0   1  31       10.46       28.07     23.26 o 
   1   1  31       21.66       19.52     33.71 o 
   2   1  31       43.77       40.38     34.50 o 
   3   1  31       17.05       24.69     34.61 o 
   4   1  31       39.78       49.59     34.71 o 
  -4   2  31       59.41      109.32     35.99 o 
  -3   2  31       67.34       66.67     33.19 o 
  -2   2  31       72.56       87.30     23.59 o 
  -1   2  31       24.88       35.19     24.00 o 
   0   2  31       55.57       59.19     33.71 o 
   1   2  31       23.63       18.80     31.99 o 
   2   2  31       73.87       81.03     33.42 o 
   3   2  31       66.41       75.76     35.95 o 
   4   2  31       59.17       54.82     33.71 o 
  -4   3  31       68.03       59.48     34.89 o 
  -3   3  31       35.37       62.42     35.10 o 
  -2   3  31       40.21       44.56     23.28 o 
  -1   3  31       15.82       37.75     31.51 o 
   0   3  31       14.17       19.46     32.42 o 
   1   3  31       15.51        5.03     31.14 o 
   2   3  31       41.57       50.71     32.39 o 
   3   3  31       35.88        2.67     35.16 o 
   4   3  31       68.57       94.50     37.21 o 
  -4   4  31        0.56        8.42     34.19 o 
  -3   4  31       13.67       23.77     32.81 o 
  -2   4  31        3.49       40.38     30.14 o 
  -1   4  31       44.29       51.03     29.36 o 
   0   4  31       35.95       28.42     31.06 o 
   1   4  31       45.00       73.99     34.43 o 
   2   4  31        3.84       13.36     33.60 o 
   3   4  31       13.58       24.97     32.21 o 
   4   4  31        0.66       47.56     31.81 o 
  -3   5  31       22.76       25.90     27.63 o 
  -2   5  31       16.48       43.06     28.49 o 
  -1   5  31       25.85       35.24     29.74 o 
   0   5  31        0.03      -10.88     30.46 o 
   1   5  31       26.60       23.09     32.90 o 
   2   5  31       16.74       34.93     31.02 o 
   3   5  31       23.62       70.46     32.65 o 
  -2   6  31        5.94       24.45     28.09 o 
  -1   6  31       48.87       69.08     30.71 o 
   0   6  31       14.37       15.81     31.36 o 
   1   6  31       49.05       22.35     30.97 o 
   2   6  31        5.23       20.74     31.47 o 
  -1   7  31       69.97       83.18     30.84 o 
   0   7  31       22.00        6.38     31.72 o 
   1   7  31       70.06      103.12     30.63 o 
   0   0  32      200.50      182.86     35.82 o 
   1   0  32       31.66       51.28     32.45 o 
   2   0  32       41.30       60.40     33.19 o 
   3   0  32       12.96        9.37     35.07 o 
   4   0  32        0.01       18.20     33.68 o 
  -4   1  32       13.37       40.42     34.26 o 
  -3   1  32       26.46       75.15     36.43 o 
  -2   1  32       21.36        7.14     33.17 o 
  -1   1  32      139.54      141.67     24.10 o 
   0   1  32        3.55       17.10     23.72 o 
   1   1  32      140.48      157.71     36.35 o 
   2   1  32       21.09       16.92     35.48 o 
   3   1  32       26.98       26.59     33.02 o 
   4   1  32       12.96        7.53     35.05 o 
  -4   2  32       73.82       95.58     37.20 o 
  -3   2  32        4.24       18.12     33.59 o 
  -2   2  32      102.92      100.73     24.36 o 
  -1   2  32       47.22       42.12     22.59 o 
   0   2  32       58.83       76.56     34.23 o 
   1   2  32       46.64       74.45     32.95 o 
   2   2  32      104.88       95.15     35.46 o 
   3   2  32        3.94        4.26     32.17 o 
   4   2  32       74.74       90.16     37.46 o 
  -3   3  32       74.78       95.10     37.08 o 
  -2   3  32       10.86       31.74     22.82 o 
  -1   3  32       90.68      105.28     33.05 o 
   0   3  32       11.90        7.20     31.87 o 
   1   3  32       91.40       80.93     35.47 o 
   2   3  32       11.22       -6.27     33.75 o 
   3   3  32       74.34       77.14     34.41 o 
  -2   4  32       90.09       97.40     31.46 o 
  -1   4  32       19.27       31.24     30.66 o 
   0   4  32       83.86       66.65     33.23 o 
   1   4  32       18.31       34.07     31.34 o 
   2   4  32       90.57       86.12     35.50 o 
   3   4  32        5.52       10.82     33.27 o 
  -2   5  32       22.47       35.20     29.82 o 
  -1   5  32       15.16       19.22     30.60 o 
   0   5  32        0.41        1.49     31.84 o 
   1   5  32       15.57       18.03     33.40 o 
   2   5  32       23.79       19.11     35.04 o 
  -1   6  32       31.66       27.59     30.74 o 
   0   6  32        3.56       -5.39     30.77 o 
   1   6  32       30.84       -1.60     33.45 o 
   1   0  33       32.11       44.57     35.13 o 
   2   0  33       26.52       38.23     33.43 o 
   3   0  33       62.74       71.34     37.24 o 
  -3   1  33        4.42       30.23     34.55 o 
  -2   1  33       90.53      108.32     36.34 o 
  -1   1  33       29.05       29.83     24.19 o 
   0   1  33       23.17       48.91     24.07 o 
   1   1  33       28.91       41.95     33.91 o 
   2   1  33       90.97      121.72     37.25 o 
   3   1  33        4.62        7.42     33.41 o 
  -3   2  33       39.06       48.00     36.71 o 
  -2   2  33       47.58       82.88     35.79 o 
  -1   2  33       63.00       75.55     23.62 o 
   0   2  33       57.66       67.33     34.49 o 
   1   2  33       65.52      102.41     35.54 o 
   2   2  33       47.04       69.80     35.41 o 
   3   2  33       39.30       37.97     34.31 o 
  -3   3  33        5.18       39.13     34.15 o 
  -2   3  33       22.84       39.43     23.17 o 
  -1   3  33       27.29       20.34     31.86 o 
   0   3  33        2.21        3.06     30.36 o 
   1   3  33       28.06       36.60     32.54 o 
   2   3  33       23.21       52.84     33.77 o 
   3   3  33        5.56      -17.77     34.49 o 
  -2   4  33       22.55       23.30     30.44 o 
  -1   4  33        2.36       17.03     30.91 o 
   0   4  33       14.48       50.19     32.72 o 
   1   4  33        2.53       21.72     33.84 o 
   2   4  33       21.64       23.22     33.63 o 
  -1   5  33        1.36       15.60     31.17 o 
   0   5  33        8.08       22.89     32.31 o 
   1   5  33        1.37        9.67     32.27 o 
   0   0  34        0.78      -10.62     32.63 o 
   1   0  34       11.31        5.55     34.86 o 
   2   0  34       40.86       65.25     33.63 o 
   3   0  34        1.83        5.34     36.67 o 
  -3   1  34       20.35       33.19     34.49 o 
  -2   1  34        6.74       34.46     37.00 o 
  -1   1  34        4.96        5.43     22.96 o 
   0   1  34        4.54       18.45     32.68 o 
   1   1  34        4.42       44.42     32.96 o 
   2   1  34        6.86       24.50     33.99 o 
   3   1  34       20.39       25.63     36.85 o 
  -2   2  34       38.57       85.65     36.23 o 
  -1   2  34       51.33       72.56     25.63 o 
   0   2  34       42.12       40.92     34.15 o 
   1   2  34       51.62       64.06     35.66 o 
   2   2  34       38.43       19.27     32.73 o 
  -2   3  34        1.88       19.36     32.15 o 
  -1   3  34       12.85       24.98     32.45 o 
   0   3  34       18.72       30.98     33.30 o 
   1   3  34       13.17       24.11     33.85 o 
   2   3  34        1.96       -8.92     35.77 o 
  -1   4  34       32.41       42.65     32.99 o 
   0   4  34       49.18       61.04     33.78 o 
   1   4  34       30.97       15.36     32.93 o 
   1   0  35        2.28       24.52     33.48 o 
   2   0  35       19.70       51.18     35.44 o 
  -1   1  35       28.50       33.25     24.83 o 
   0   1  35       30.96       56.64     34.50 o 
   1   1  35       28.75       43.76     32.98 o 
  -1   2  35       34.90       48.99     33.38 o 
   0   2  35       33.53       36.69     33.59 o 
   1   2  35       34.04       90.83     37.42 o 
                                                 
